# Supplementary material for: Development and validation of genome-wide InDel markers with high levels of polymorphism in bitter gourd (Momordica charantia)
Source: BMC Genomics. 2021 Mar 16;22:190. doi: 10.1186/s12864-021-07499-0 (PMC7968231; doi:10.1186/s12864-021-07499-0)
Supplement: Supplementary file 1 — Additional file 1: Table S1. The number of InDels with varying numbers of alleles. Table S2. List of 3511 polymorphic InDels with PIC ≥0.6. Table S3. List of 2502 unique InDel primer pairs. [file 12864_2021_7499_MOESM1_ESM.xlsx]

## Sheet: Table S1
Table S1 The number of InDels with varying number of alleles
Pseudochromsome	Seven allele	Six allele	Five allele	Four allele	Three allele	Two allele	Total
MC01	36	281	805	1841	3659	19458	26080
MC02	30	252	740	1578	3481	21356	27437
MC03	37	240	718	1541	3259	22201	27996
MC04	62	358	1010	2322	4873	31277	39902
MC05	43	307	874	1797	3854	22921	29796
MC06	65	430	1263	2620	5444	32690	42512
MC07	19	173	511	1214	2609	16429	20955
MC08	81	564	1560	3080	6354	39819	51458
MC09	49	335	1026	2168	4455	24648	32681
MC10	37	260	772	1649	3420	19294	25432
MC11	41	283	780	1646	3612	21700	28062
MC00	34	264	816	1759	4143	30160	37176
Total	534	3747	10875	23215	49163	301953	389487

## Sheet: Table S2
Table S2 List of 3,511 polymorphic InDels with PIC ≥ 0.6
NO.	Pseudochromsome	InDel name	Position (bp)	PIC	Reference	Alteration	Allele number
1	MC01	MC_g61ind0001	276798	0.608702	AGG	AGGGG,AGGG,AG,A	5
2	MC01	MC_g61ind0002	441761	0.603937	CTTT	CTTTTT,CTTTT,CTT,CT,C	5
3	MC01	MC_g61ind0003	1231401	0.627629	GC	GCCC,GCC,G	4
4	MC01	MC_g61ind0004	1380989	0.645581	GC	GCCC,GCCCC,GCC,G	5
5	MC01	MC_g61ind0005	1428356	0.657837	AGG	AGGGG,AGGG,AG,A	5
6	MC01	MC_g61ind0006	1871405	0.614719	CAAAAA	CA,C,CAAAA,CAAA,CAA	5
7	MC01	MC_g61ind0007	2289326	0.756604	TGGGGGGG	TGGG,TGG,T,TGGGGGG,TGGGGG,TGGGG	6
8	MC01	MC_g61ind0008	2489671	0.643307	CTTTTT	CT,C,CTTCTTTTTT,CTTTT,CTTT,CTT	4
9	MC01	MC_g61ind0009	3100100	0.632177	AGG	AGGGG,AGGGGG,AGGG,AG,A	5
10	MC01	MC_g61ind0010	3491846	0.65375	ACC	ACCCC,ACCCCC,ACCC,AC,A	5
11	MC01	MC_g61ind0011	3643887	0.62454	GTTT	GTTTTT,GTTTT,GTT,GT,G	6
12	MC01	MC_g61ind0012	4740955	0.650317	TCCCCC	TC,T,TCCCC,TCCC,TCC	6
13	MC01	MC_g61ind0013	5015879	0.602396	CTT	CTTT,CTTTTT,CT,C	5
14	MC01	MC_g61ind0014	5022623	0.632863	TGGGG	TGGGGGG,T,TGGGGGGG,TGGGGG,TGGG	6
15	MC01	MC_g61ind0015	5025798	0.615409	TTA	TTATATATA,TTATATA,TTATA,TTATATATATA,T	6
16	MC01	MC_g61ind0016	5131510	0.63811	CAAAAA	CA,C,CAAAAAA,CAAAA,CAA	6
17	MC01	MC_g61ind0017	5189407	0.605331	GTTT	GTTTT,GTT,GT,G	5
18	MC01	MC_g61ind0018	5238913	0.677384	GAAAA	G,GAAAAA,GAAA,GAA,GA	6
19	MC01	MC_g61ind0019	5300969	0.63013	TAAA	TAAAA,TAA,TA,T	5
20	MC01	MC_g61ind0020	5318761	0.686802	TAAAAAAAA	TAAAAAAAAAA,TAAAA,TAAAAAAAAA,TA,T,TAAAAA	5
21	MC01	MC_g61ind0021	5417411	0.678169	TA	TAAAA,TAAAAAA,TAAAAAAA,T,TAAAAA	6
22	MC01	MC_g61ind0022	5461247	0.722964	CA	CAAA,CAAAA,CAA,C,CAAAAA	6
23	MC01	MC_g61ind0023	5494845	0.713733	C	CAAA,CA,CAAAAA,CACAA,CAAAAAA,CAAAA	6
24	MC01	MC_g61ind0024	5497436	0.628712	CT	CTTT,CCTT,CTT,CTTTT,C	5
25	MC01	MC_g61ind0025	5503082	0.707278	AT	ATTT,ATT,ATTTT,ATTTTT,A	6
26	MC01	MC_g61ind0026	5512496	0.685162	GA	GAAA,GAAAA,GAAAAAA,G,GAAAAAAA,GAAAAA	7
27	MC01	MC_g61ind0027	5625125	0.713798	TGAGAGAGA	TGAGAGA,TGAGGGTGAGAGAGAGAGA,TGAGA,TGA,T,TGAGGGTGAGAGAGAGAGAGA	7
28	MC01	MC_g61ind0028	5763087	0.68773	GTTTTTT	GTT,GT,G,GTTTTT,GTTTT,GTTT	6
29	MC01	MC_g61ind0029	5785075	0.631154	CTTTTT	CT,CTTTTTTT,C,CTTTTTT,CTTTT,CTT	6
30	MC01	MC_g61ind0030	5927939	0.608344	TCC	TCCC,TC,T	4
31	MC01	MC_g61ind0031	6094293	0.654264	GTTT	GTTTTT,GTTTT,GTT,GT,G	6
32	MC01	MC_g61ind0032	6108584	0.60662	CTT	CTTTT,CTTT,CT,C	5
33	MC01	MC_g61ind0033	6319926	0.682263	T	TTTAGACATTTATAAAGTAAATGAA,TTTAGACATTTATAAAGTACATGAA,TTTAGACATCTATAAAGTACATGAA,TTTAGACATTTATAAAGTACATAAA	4
34	MC01	MC_g61ind0034	6409477	0.616889	CAA	CAAAA,CAAA,CA,C	5
35	MC01	MC_g61ind0035	6433712	0.690983	GCCCCC	GC,GCCCCCCC,G,GCCCCCC,GCCCC,GCCC	6
36	MC01	MC_g61ind0036	6449055	0.628335	GTT	GTTTT,GTTT,GT,G	5
37	MC01	MC_g61ind0037	6534865	0.671145	ATTTTT	A,ATTTTTT,ATTTT,ATTT,ATT	6
38	MC01	MC_g61ind0038	6585425	0.637305	TCCCC	TCCCCCC,T,TCCC,TCACCCC,TCC,TC	7
39	MC01	MC_g61ind0039	6587711	0.640951	CAAAAAA	CAA,CAAAAAAA,CA,C,CAAAAA,CAAA	6
40	MC01	MC_g61ind0040	6937831	0.642738	AATATATAT	AATAT,AAT,AATATATATAT,A,AATATAT	6
41	MC01	MC_g61ind0041	7042389	0.68631	CA	CAAA,CAA,CAAAA,C	5
42	MC01	MC_g61ind0042	7116914	0.664854	CTTTTT	CTTTTTTT,CTTTT,CT,C,CTTTTTT,CTTTTTTTT	5
43	MC01	MC_g61ind0043	7238362	0.602736	CA	CAAA,CAA,CAAAA,C	5
44	MC01	MC_g61ind0044	7438017	0.750157	A	AATATAT,AAT,AATATATATAT,AATAT,AATATATAT	6
45	MC01	MC_g61ind0045	7677811	0.757542	GCCCCCC	GCC,GC,G,GCCCCC,GCCCC,GCCC	6
46	MC01	MC_g61ind0046	7681123	0.649839	CAAA	CAAAAA,CAAAA,CAAAAAA,CAA,C	5
47	MC01	MC_g61ind0047	7701312	0.611229	ATTT	ATTTT,ATTTTTT,ATT,AT,A	5
48	MC01	MC_g61ind0048	7729730	0.62545	CAA	CAAAA,CAAA,CAAAAA,CA,C	6
49	MC01	MC_g61ind0049	7754059	0.711878	CA	CAAA,CAA,CAAAA,C	5
50	MC01	MC_g61ind0050	7783607	0.685443	CA	CAAA,CAAAA,CAA,C,CAAAAA	6
51	MC01	MC_g61ind0051	7824282	0.70344	ATTTTTT	ATT,A,ATTTTT,ATTTT,ATTT	5
52	MC01	MC_g61ind0052	7829300	0.666246	A	ATT,AT,ATTT	4
53	MC01	MC_g61ind0053	7949397	0.603847	ATTTTTTTTTT	ATTTTTTTTTTTT,A,ATTTTTTTTT,ATTTTTTTT,ATTTTTTT	5
54	MC01	MC_g61ind0054	8225855	0.602524	GTTTTTTTTT	GTTTTT,GTTTT,G,GTTTTTTTT,GTTTTTTT,GTTTTTT	6
55	MC01	MC_g61ind0055	8257369	0.646652	TAAA	TAAAAA,TAAAA,TAA,TA,T	5
56	MC01	MC_g61ind0056	8379197	0.617406	CTTTTT	CT,C,CTTTTTT,CTTTT,CTTT,CTT	6
57	MC01	MC_g61ind0057	8441885	0.65889	ACCC	ACC,AC,A	4
58	MC01	MC_g61ind0058	8447006	0.678486	CAAA	CAAAA,CAA,CA,C	5
59	MC01	MC_g61ind0059	8574311	0.716784	AAGAGAG	AAGAGAGAGAGAG,AAG,AAGAGAGAGAG,A,AAGAGAGAG,AAGAG	5
60	MC01	MC_g61ind0060	8581281	0.667957	GTTTTTTTTT	GTTTTTTTTTT,G,GTTTTTTTT,GTTTTTTT,GTTTTTT	5
61	MC01	MC_g61ind0061	8585353	0.623851	AAGAGAG	AAG,AAGAGAGAGAGAG,A,AAGAGAGAGAG,AAGAG	4
62	MC01	MC_g61ind0062	8592270	0.651798	GAA	GAAAA,GAAA,GA,G	5
63	MC01	MC_g61ind0063	8602536	0.656462	CAAA	CAAAAA,CAAAA,CAA,CA,C	6
64	MC01	MC_g61ind0064	8603013	0.702221	GTTT	GTTTTT,GTTTT,GTTTTTT,GTTTTTTT,GT,G	5
65	MC01	MC_g61ind0065	8646403	0.718486	G	GTGAT,GGGGTGAT,GGGAT,GGGT,GGAT	6
66	MC01	MC_g61ind0066	8697697	0.661116	CTTTT	C,CTTTTT,CTTT,CTT,CT	6
67	MC01	MC_g61ind0067	8787559	0.675571	CCTCTCT	CCT,CCTCTCTCT,C,CCTCTCTCTCT,CCTCT,CCCCTCTCTCT	6
68	MC01	MC_g61ind0068	8788913	0.717498	AATATAT	AAT,A,AATATATAT,ATATATAT,AATAT	6
69	MC01	MC_g61ind0069	8796904	0.664274	CTTT	CTTTT,CTT,CT,C	4
70	MC01	MC_g61ind0070	8804619	0.658084	CATATAT	CAT,C,CATATATAT,CATAT	5
71	MC01	MC_g61ind0071	8819355	0.669583	CAAAA	C,CAAAAA,CAAA,CAA,CA	6
72	MC01	MC_g61ind0072	8820260	0.666443	GTATATATATATA	GTATATATA,GTA,G,GTATATATATATATATA,GTATATATATATATA,GTATATATATA	5
73	MC01	MC_g61ind0073	9064804	0.672758	CTTTT	C,CTTTTT,CTTT,CTT,CT	6
74	MC01	MC_g61ind0074	9096804	0.612517	CTTT	CTTTT,CTT,CT,C	5
75	MC01	MC_g61ind0075	9132116	0.67497	GTTT	GTTTTT,GTT,GT,G,GTTTT,GTTTTTT	7
76	MC01	MC_g61ind0076	9152328	0.673042	CAAAAAAAAAAA	CA,CAAAA,CAAA,CAA,C	5
77	MC01	MC_g61ind0077	9165586	0.613937	CTTTTT	CT,C,CTTTT,CTTT,CTT	6
78	MC01	MC_g61ind0078	9230048	0.688483	GAAAA	G,GAAAAA,GAAA,GAA,GA	6
79	MC01	MC_g61ind0079	9242508	0.689986	GCCCC	G,GCCCCC,GCCC,GCC,GC	6
80	MC01	MC_g61ind0080	9320644	0.679504	TTATATATATA	TTATATA,TTATA,T,TTA,TTATATATATATA,TTATATATA	7
81	MC01	MC_g61ind0081	9375834	0.648124	GTTT	GTTTTT,GTTTT,GTT,GT,G	6
82	MC01	MC_g61ind0082	9423701	0.637161	ATT	ATTTT,ATTTTTT,A,ATTTTTTT,ATTTTTTTTT,ATTTTTTTT	6
83	MC01	MC_g61ind0083	9452406	0.672429	TA	TAAA,TAA,TAAAA,T,TAAAAA	6
84	MC01	MC_g61ind0084	9481902	0.632737	ATTTTTT	A,ATTTTTTT,ATTTTT,ATTTT,ATTT	4
85	MC01	MC_g61ind0085	9560653	0.704108	TTCTCTCTCTCTCTCTCTCTC	TTCTCTCTCTCTCTCTCTCTCTCTCTC,T,TTCTCTCTCTCTCTCTCTCTCTC,TTCTCTCTCTCTCTC,TTCTCTCTCTCTC,TTCTCTCTCTCTCTCTCTCTCTCTC	6
86	MC01	MC_g61ind0086	9815872	0.611776	CAAA	CAAAAA,CAAAA,CAA,CA,C	5
87	MC01	MC_g61ind0087	9818612	0.607436	GTTTTT	GT,G,GTTTTTT,GTTTT,GTTT,GTT	7
88	MC01	MC_g61ind0088	9919340	0.624926	TGGGGGGG	TGGG,TG,T,TGGGGGG,TGGGGG,TGGGG	6
89	MC01	MC_g61ind0089	10057201	0.602961	ATTTT	A,ATTTTT,ATTT,ATT,AT	6
90	MC01	MC_g61ind0090	10236302	0.649128	CTA	CTATATATA,CTATATATATATATATATATA,CTATATA,CTATA,C	5
91	MC01	MC_g61ind0091	10248164	0.646688	C	CATATAT,CAT,CATATATATAT,CATAT,CATATATAT	6
92	MC01	MC_g61ind0092	10401657	0.636094	GAA	GAAAA,GAAA,GA,G	5
93	MC01	MC_g61ind0093	10496560	0.666154	CA	CAAA,CAA,CAAAA,C	5
94	MC01	MC_g61ind0094	10639300	0.680658	GAA	GAAAA,GAAA,GAAAAA,GA,G	6
95	MC01	MC_g61ind0095	10685280	0.651723	GAA	GAAAA,GAAA,GAAAAA,GA,G	6
96	MC01	MC_g61ind0096	10699761	0.625185	TAA	TAAAA,TAAA,TAAAAA,TA,T	4
97	MC01	MC_g61ind0097	10701157	0.647078	G	GTT,GT,GTTT,GTTTT	5
98	MC01	MC_g61ind0098	10703685	0.693366	ATTTTT	ATTTTTTT,A,ATTTTTT,ATTTTTTTT,ATTTT	5
99	MC01	MC_g61ind0099	10718038	0.680221	TTCTCTCTCTCTCTCTCTCTCTC	TTCTCTCTCTCTCTCTCTCTCTCTCTCTC,T,TTCTCTCTCTCTCTCTCTCTC,TTCTCTCTCTCTCTCTCTC,TTCTCTCTCTCTCTCTC,TTCTCTCTCTCTCTCTCTCTCTCTCTC	7
100	MC01	MC_g61ind0100	10786469	0.679268	C	CTT,CT,CTTT	4
101	MC01	MC_g61ind0101	10799311	0.729466	AATATATATATAT	AATATATATATATATATAT,AAT,AATAT,A,AATATATATATATATATATATAT,AATATATATATATATAT	6
102	MC01	MC_g61ind0102	10830940	0.700479	TA	TAAA,TAA,TCA,T,TCAA	6
103	MC01	MC_g61ind0103	10831541	0.627614	ATTT	ATT,AT,A	4
104	MC01	MC_g61ind0104	10851879	0.66003	CATATATATAT	CATATAT,CATAT,C,CAT,CATATATATATATAT,CATATATAT	7
105	MC01	MC_g61ind0105	10998519	0.621751	GAAA	GAAAAA,GAAAA,GAA,GA,G	6
106	MC01	MC_g61ind0106	11001138	0.605211	AT	ATTT,ATT,ATTTT,A	5
107	MC01	MC_g61ind0107	11006766	0.600257	CTT	CTTTT,CTTT,CTTTTT,CT,C	6
108	MC01	MC_g61ind0108	11165126	0.691361	CAA	CAAAA,CAAA,CAAAAA,CA,C	6
109	MC01	MC_g61ind0109	11167714	0.64836	CTT	CTTTT,CT,C,CTTT,CTTTTT	6
110	MC01	MC_g61ind0110	11180443	0.626815	CAA	CAAA,CA,C	4
111	MC01	MC_g61ind0111	11219468	0.738063	GTTT	GTTTTT,GTTTT,GTTTTTT,GTT,GT,G	7
112	MC01	MC_g61ind0112	11290897	0.622014	GTTT	GTTTTT,GTTTT,GTT,GT,G	6
113	MC01	MC_g61ind0113	11296144	0.662874	TAAAAA	TA,T,TAAAA,TAAA,TAA	6
114	MC01	MC_g61ind0114	11330177	0.605207	CTT	CCTTT,CTTT,CT,C	4
115	MC01	MC_g61ind0115	11331257	0.661685	CAAAA	C,CAAAAA,CAAAAAAA,CAAA,CAA,CA	6
116	MC01	MC_g61ind0116	11404969	0.63059	GAAAAAAA	GAAAAAAAA,GA,G,GAAAAAA,GAAAAA,GAAAA	5
117	MC01	MC_g61ind0117	11557841	0.627706	CAAA	CAAAA,CAA,CA,C	5
118	MC01	MC_g61ind0118	11588150	0.634826	ATT	ATTT,AT,A	4
119	MC01	MC_g61ind0119	11618280	0.683542	CTTTTT	CT,C,CTTTT,CTTT,CTT	5
120	MC01	MC_g61ind0120	11631715	0.646303	AAAGAAGAAGAAGAAGAAGAAGAAGAAGAAGAAG	AAAGAAGAAGAAGAAGAAGAAG,A,AAAGAAGAAGAAGAAGAAGAAGAAGAAGAAGAAGAAG,AAAGAAGAAGAAGAAGAAG,AAAGAAGAAGAAGAAGAAGAAGAAGAAGAAG,AAAGAAGAAGAAGAAGAAGAAGAAGAAG	5
121	MC01	MC_g61ind0121	11635068	0.672136	TAAA	TAAAAA,TAAAAAA,TAA,TA,TAAAAAAA,T	7
122	MC01	MC_g61ind0122	11815198	0.654258	TTCTCTCTCTC	TTCTCTC,TTCTC,T,TTC,TTCTCTCTC,TTCTCTCTCTCTC	7
123	MC01	MC_g61ind0123	11826212	0.654482	GAGAGGGAGAGAGAGAGAGAGAGAGAGAGAGAGAGAGAGAGAGAGA	GGAGAGAGAGAGAGA,G,GGAGAGAGAGAGAGAGAGAGAGAGAGAGAGA,GGAGGGAGAGAGAGAGAGAGAGAGAGAGAGAGAGAGAGAGAGAGA,GGGGAGAGAGAGAGAGAGAGAGAGAGAGAGAGAGAGAGAGAGA	4
124	MC01	MC_g61ind0124	11826217	0.720331	GGAGAGAGAGAGAGAGAGA	GGAGAGAGAGAGAGA,GGAGAGAGAGAGA,GGAGAGAGAGA,GGAGAGA,G,GGAGAGAGAGAGAGAGA	6
125	MC01	MC_g61ind0125	11869901	0.639414	ATT	ATTTT,ATTT,AT,A	5
126	MC01	MC_g61ind0126	12220544	0.628812	CTTT	CTTTT,CTT,CATTTTTT,CT,C	5
127	MC01	MC_g61ind0127	12246849	0.747122	GTTT	GTTTTT,GTTTT,GTT,GT,G	6
128	MC01	MC_g61ind0128	12323191	0.714518	CAAAA	C,CAAA,CAA,CA	5
129	MC01	MC_g61ind0129	12342441	0.625359	AGG	AAGGGG,AAGGG,AAAGGG,AGGG,AG,A	6
130	MC01	MC_g61ind0130	12438534	0.671584	CAAAAAAA	CAAA,CAA,CA,C,CAAAAAA,CAAAAA	6
131	MC01	MC_g61ind0131	12597906	0.696501	CTTTTTT	CTT,CT,C,CTTTTT,CTTTT,CTTT	6
132	MC01	MC_g61ind0132	12601970	0.6334	GT	GTTT,GTT,GTTTT,GTTTTT,G	6
133	MC01	MC_g61ind0133	12786510	0.611224	GTTTTTTT	GTTTTTTTTT,G,GTTTTTTTT,GTTTTTT,GTTTTT	5
134	MC01	MC_g61ind0134	12889388	0.644219	G	GA,GCAAA,GC,GCAAAA	5
135	MC01	MC_g61ind0135	12890998	0.650168	GAA	GAAAA,GAAA,GAAAAA,GA,G	6
136	MC01	MC_g61ind0136	12891173	0.604619	ATTTTT	AT,A,ATTTTTT,ATTTT,ATTT,ATT	6
137	MC01	MC_g61ind0137	12936098	0.70953	CAAAAAA	CAA,CA,C,CAAAAA,CAAAA,CAAA	7
138	MC01	MC_g61ind0138	12963082	0.692839	ATTTT	A,ATTTTTT,ATTTTT,ATTT,ATT,AT	6
139	MC01	MC_g61ind0139	13006826	0.692668	GAAAAA	GAAAAAA,GCAAAAAAA,GAAA,GAA,GA,G	6
140	MC01	MC_g61ind0140	13225574	0.603164	GTATATATA	GTATA,GTA,G,GTATATATATA,GTATATA	5
141	MC01	MC_g61ind0141	13305168	0.623055	CTTTTTTT	CTTT,CTT,C,CTTTTT,CTTTT	4
142	MC01	MC_g61ind0142	13309686	0.636797	ATTTT	A,ATTT,ATT,AT	5
143	MC01	MC_g61ind0143	13347282	0.624175	TAAAAA	TA,T,TAAAAAA,TAAAA,TAAA,TAA	7
144	MC01	MC_g61ind0144	13359392	0.604199	CTTT	CTTTTTTTT,CTCTTTT,CTTTTTT,CTTTTTTT,CTCTTTTT,C	4
145	MC01	MC_g61ind0145	13386524	0.68575	CTT	CTTTT,CTTT,CTTTTT,CT,C	6
146	MC01	MC_g61ind0146	13463789	0.611205	GAAA	GAAAA,GAA,GA,G	5
147	MC01	MC_g61ind0147	13478314	0.660064	ATCTCTCTCTCTCTCTCTCTCTCTC	ATCTC,ATC,A,ATCTCTCTCTCTCTCTCTCTC,ATCTCTCTCTCTCTCTCTC,ATCTCTCTCTCTCTCTC	6
148	MC01	MC_g61ind0148	13523921	0.618575	GTTTT	GTTTTTT,G,GTTTTT,GTTT	5
149	MC01	MC_g61ind0149	13609142	0.622966	CAAAA	C,CAAAAAA,CAAAAA,CAAA,CA	5
150	MC01	MC_g61ind0150	13615659	0.659279	TAAA	TAAAAA,TAAAA,TAA,TA,T	6
151	MC01	MC_g61ind0151	14022018	0.659979	GT	GTTT,GTT,GTTTT,G	5
152	MC01	MC_g61ind0152	14292374	0.718048	GAA	GAAAA,GAAAAA,GAAA,GA,G,GAAAAAA	6
153	MC01	MC_g61ind0153	14304089	0.613837	CTTTT	C,CTTT,CTT,CT	5
154	MC01	MC_g61ind0154	14341650	0.667178	A	AGG,AGATG,ATG,AGAGG	5
155	MC01	MC_g61ind0155	14358135	0.62183	TAAAAAAAA	TAAAAAAAAA,TAAAAAAA,TAAAAAA,TAA,T	5
156	MC01	MC_g61ind0156	14504916	0.656327	TTCTCTCTCTCTCTCTCTCTCTCTCTCTCTCTCTCTCTCTCTCTCTC	TTCTCTCTCTCTCTCTCTCTCTCTCTCTCTCTCTC,TTC,TTCTCTCTCTCTCTCTCTCTCTCTCTCTCTCTC,T,TTCTCTCTCTCTCTCTCTCTCTCTCTCTCTC,TTCTCTCTCTCTCTCTCTCTCTCTCTCTC	5
157	MC01	MC_g61ind0157	14521410	0.639839	ATTT	ATTTTT,ATTTT,ATTTTTT,AT,A	5
158	MC01	MC_g61ind0158	14603601	0.629985	GAAA	GAAAAA,GAAAA,GAA,GA,G	6
159	MC01	MC_g61ind0159	14937116	0.635521	CCT	CCTCTCTCT,C,CCTCT,CCTCTCT	5
160	MC01	MC_g61ind0160	15089898	0.637153	GAAAAA	GA,G,GAAAA,GAAA,GAA	6
161	MC01	MC_g61ind0161	15091411	0.621374	CT	CTTT,CTT,CTTTT,C	5
162	MC01	MC_g61ind0162	15145935	0.606847	CAAAAA	CAAAAAAA,CA,CAAAAAA,C,CAAAA,CAAA	5
163	MC01	MC_g61ind0163	15507305	0.704464	CTTTTTTTTT	CTTT,CTT,C,CTTTTTTTT,CTTTTTTT,CTTTTTT	6
164	MC01	MC_g61ind0164	15519160	0.61661	GAAAA	G,GAAAAA,GAAA,GAA,GA	6
165	MC01	MC_g61ind0165	15521613	0.601408	CAAAAAA	CAA,CA,C,CAAAAA,CAAAA	5
166	MC01	MC_g61ind0166	15566095	0.644665	CAAA	CAAAA,CAA,CA,C	4
167	MC01	MC_g61ind0167	15787516	0.651941	GT	GTTT,GTTTTTT,GTTTT,GTTTTT,G,GTTTTTTTT	7
168	MC01	MC_g61ind0168	15899565	0.616913	CTT	CTTTT,CTTT,CTTTTT,CT,C	6
169	MC01	MC_g61ind0169	15917956	0.72421	CT	CTTT,CTT,CTTTT,CTTTTT,C	6
170	MC01	MC_g61ind0170	16053920	0.740289	TTCTCTCTCTC	T,TTCTCTCTCTCTCTCTC,TTTTCTCTCTCTCTC,TTCTCTCTC,TTCTCTCTCTCTC,TTCTCTCTCTCTCTC	6
171	MC01	MC_g61ind0171	16067467	0.638446	AAGAGAGAGAGAGAGAGAG	AAGAGAGAGAGAGAGAGAGAGAG,AAGAGAGAGAGAGAGAGAGAGAGAGAG,AAGAGAGAG,AAGAGAGAGAGAGAGAGAGAG,AAG,A	4
172	MC01	MC_g61ind0172	16118289	0.624518	GAAA	GAA,GA,G	4
173	MC01	MC_g61ind0173	16141927	0.618141	A	ACC,ACCC,AC,ACT	5
174	MC01	MC_g61ind0174	16154506	0.616723	TAAA	TAAAAA,TAAAA,TAA,TA,T	6
175	MC01	MC_g61ind0175	16192938	0.668695	GTT	GTTTT,GTTT,GTTTTT,GTTTTTT,GT,G	7
176	MC01	MC_g61ind0176	16258893	0.747402	TTA	TTATATATATATA,TTATA,T,TTATATATA,TTATATATATA,TTATATA	7
177	MC01	MC_g61ind0177	16259652	0.617484	CT	CTTT,CTT,CTTTT,CTTTTT,C	6
178	MC01	MC_g61ind0178	16362265	0.699582	TTCTCTCTCTCTCTCTCTCTCTCTCTCTC	TTC,T,TTCTCTCTCTCTCTCTCTCTCTCTCTC,TTCTCTCTCTCTCTCTCTCTCTCTC,TTCTCTCTCTCTCTCTCTCTCTC,TTCTCTCTCTCTCTCTCTCTC	5
179	MC01	MC_g61ind0179	16372043	0.699727	TA	TAAA,TAAAA,TAA,T,TAAAAA	6
180	MC01	MC_g61ind0180	16433298	0.623738	GTCTCTCTCTCTCTCTCTCTCTCTC	GTCTCTCTCTCTCTCTCTCTCTCTCTCTCTC,GTC,G,GTCTCTCTCTCTCTCTCTCTCTC,GTCTCTCTCTCTCTCTCTCTCTCTCTC,GTCTCTCTCTCTCTCTCTCTCTCTCTCTC	5
181	MC01	MC_g61ind0181	16665914	0.60576	GTTT	GTTTTT,GTTTT,GTT,GT,G	5
182	MC01	MC_g61ind0182	16872542	0.640845	TAAAAA	TA,T,TAAAA,TAAA,TAA	5
183	MC01	MC_g61ind0183	17076400	0.664945	C	CAA,CA,CAAA,CCAAAA,CCAAAAA	5
184	MC01	MC_g61ind0184	17091536	0.686034	CTTTT	C,CTTTTT,CTTT,CTT,CT	6
185	MC01	MC_g61ind0185	17104862	0.651204	GTTT	GTTTTT,GTTTT,GTTTTTT,GTTTTTTT,GT,G	6
186	MC01	MC_g61ind0186	17337440	0.630158	GTTT	GTTTTT,GTTTT,GTT,GT,G	6
187	MC01	MC_g61ind0187	17365100	0.6855	CAAAA	C,CAAAAA,CAAA,CAA,CA	6
188	MC01	MC_g61ind0188	17445977	0.603924	CAA	CAAAA,CAAA,CA,C	5
189	MC01	MC_g61ind0189	17730631	0.626548	CATAT	C,CATATATATAT,CATATAT,CATATATAT,CAT	6
190	MC01	MC_g61ind0190	17775182	0.606225	CAAA	CAAAAA,CAAAA,CAA,CA,C	4
191	MC01	MC_g61ind0191	17812939	0.622188	CAA	CAAAA,CAAA,CA,C	4
192	MC01	MC_g61ind0192	17926371	0.643687	GAAA	GAAAAA,GAAAAAA,GAAAA,GAA,GA,G	7
193	MC01	MC_g61ind0193	17949297	0.613631	TAAAAA	TA,T,TAAAAAA,TAAAA,TAAA,TAA	6
194	MC01	MC_g61ind0194	18049180	0.671073	GTT	GTTTT,GTTT,GT,G	5
195	MC01	MC_g61ind0195	18190111	0.64834	G	GAA,GA,GAAA,GAAAAA,GAAAA	6
196	MC01	MC_g61ind0196	18234247	0.768775	CTTT	CTTTTT,CTTTT,CTTTTTT,CTT,CT,C	7
197	MC01	MC_g61ind0197	18254632	0.614014	GAAAAAA	GAAAAAAA,GA,G,GAAAAA,GAAAA	4
198	MC01	MC_g61ind0198	18326452	0.658475	GCTCTCTCTCTCTCTCTCTCT	G,GCTCTCT,GCTCT,GCTCTCTCTCTCTCTCTCT,GCTCTCTCTCTCTCTCT,GCTCTCTCTCTCTCTCTCTCTCT	6
199	MC01	MC_g61ind0199	18337440	0.620331	GTTT	GTTTTT,GTTTT,GTT,GT,G	6
200	MC01	MC_g61ind0200	18353564	0.60224	TTATATATATATATATATA	TTATATATATATATA,TTATATATATATA,TTATATATATA,TTATATA,TTA,T	4
201	MC01	MC_g61ind0201	18449829	0.613113	CTTT	CTT,CT,C	4
202	MC01	MC_g61ind0202	18491269	0.60717	G	GTT,GTTTTT,GT,GTTT,GTTTT	4
203	MC01	MC_g61ind0203	18510973	0.681454	TAAAAAAAA	TAAA,TAA,TA,T,TAAAAAAA,TAAAAAA	5
204	MC01	MC_g61ind0204	18511143	0.627527	GAAAA	G,GAAAAA,GAAA,GAA,GA	5
205	MC01	MC_g61ind0205	18524223	0.610924	CAA	CAAAA,CAAA,CAAAAA,CA,C,CAAAAAA	7
206	MC01	MC_g61ind0206	18550074	0.682308	CG	CAAG,CAG,C	4
207	MC01	MC_g61ind0207	18562736	0.656407	ATT	ATTTT,ATTT,ATTTTT,AT,A	5
208	MC01	MC_g61ind0208	18613464	0.682195	ATCTCTCTC	ATCTC,ATC,A,ATCTCTC	4
209	MC01	MC_g61ind0209	18654017	0.664844	ACCC	ACCCCC,ACC,AC,A	5
210	MC01	MC_g61ind0210	18809407	0.629959	TAAAA	TAAAAAA,T,TAAAAA,TAAA,TAA	5
211	MC01	MC_g61ind0211	18878600	0.743099	ATTT	ATTTTT,ATTTT,ATTTTTT,ATATTTT,ATT,A	6
212	MC01	MC_g61ind0212	18881061	0.628767	CAA	CAAAA,CAAA,CA,C	5
213	MC01	MC_g61ind0213	18964441	0.604176	GTTTTTTTTTTTT	G,GTTTTTTTTTTT,GTTTTTTTTTT,GTTTTTTTTT,GTTTTTTTTTTTTT,GTTT	5
214	MC01	MC_g61ind0214	19020302	0.634703	CCTTCTTCTTCTTCTT	CCTTCTTCTTCTTCTTCTT,CCTT,C,CCTTCTTCTTCTT,CCTTCTTCTTCTTCTTCTTCTTCTT,CCTTCTTCTTCTTCTTCTTCTT	5
215	MC01	MC_g61ind0215	19024458	0.650147	GCTCTCTCTCTCT	GCTCTCTCT,GCTCTCTCTCTCTCT,G,GCTCTCTCTCTCTCTCTCT,GCTCTCTCTCTCTCTCT,GCTCTCTCTCT	5
216	MC01	MC_g61ind0216	19047060	0.676352	CAAAA	C,CAAA,CAA,CA	5
217	MC01	MC_g61ind0217	19051115	0.664077	CTTTTT	CT,C,CTTTT,CTTT,CTT	5
218	MC01	MC_g61ind0218	19130962	0.606892	CT	CTTT,CTT,C	4
219	MC01	MC_g61ind0219	19142409	0.606478	A	AAG,AG,AAAG	4
220	MC01	MC_g61ind0220	19160482	0.610336	GTTT	GTTTT,GTT,GT,G	5
221	MC01	MC_g61ind0221	19204303	0.653602	ATCTCTCTCTCTCTCTCTCTCTCTC	A,ATCTCTCTCTCTCTCTCTCTCTC,ATCTCTCTCTCTCTCTCTCTCTCTCTC,ATCTCTCTCTCTCTCTCTCTC,ATCTCTCTCTCTCTCTCTC,ATCTCTCTCTCTCTCTCTCTCTCTCTCTC	5
222	MC01	MC_g61ind0222	19222974	0.668541	ATTT	ATTTTT,ATTTT,ATT,AT,A	6
223	MC01	MC_g61ind0223	19285372	0.627303	ATT	ATTTT,ATTT,ATTTTT,AT,A	6
224	MC01	MC_g61ind0224	19296052	0.704201	ATTTTTTT	ATTT,ATT,AT,A,ATTTTT,ATTTT	7
225	MC01	MC_g61ind0225	19345687	0.617587	CT	CTTT,CTT,CTTTT,CTTTTT,C	5
226	MC01	MC_g61ind0226	19369410	0.631549	GAAAA	G,GAAAAAA,GAAAAA,GAAA,GAA,GA	7
227	MC01	MC_g61ind0227	19415934	0.611547	TA	TAAA,TAA,TAAAA,T,TTAA	5
228	MC01	MC_g61ind0228	19441270	0.629158	GTTTTTT	G,GTTTTTTT,GTTTTT,GTTTT,GTTT	5
229	MC01	MC_g61ind0229	19472511	0.615976	CTTTT	C,CTTTTT,CTT,CT	5
230	MC01	MC_g61ind0230	19523154	0.68342	TAAA	TAAAA,TAA,TA,T	5
231	MC01	MC_g61ind0231	19526691	0.611759	CA	CAAA,CAA,CAAAA,C	5
232	MC01	MC_g61ind0232	19682992	0.611925	ATT	ATTTT,ATTT,ATTTTT,AT,A	6
233	MC01	MC_g61ind0233	19702267	0.627779	CTTTTTTTTTTTTTTTT	CTT,CTTT,C,CT	5
234	MC01	MC_g61ind0234	19743349	0.636988	TA	TAAA,TAAAA,TAA,T,TAAAAA	6
235	MC01	MC_g61ind0235	19861475	0.623503	CAAAA	C,CAAA,CAA,CA	5
236	MC01	MC_g61ind0236	20442495	0.639235	CTTT	CTT,CT,C	4
237	MC01	MC_g61ind0237	20462590	0.638808	GAAAAA	GA,GAAAAAA,G,GAAAA,GAAA,GAA	6
238	MC01	MC_g61ind0238	20593421	0.622724	CAAAA	C,CAAAAAA,CAAAAA,CAAA,CAA,CA	7
239	MC01	MC_g61ind0239	20715199	0.680574	TCACACACACA	TCACACA,TCACA,T,TCACACACA	5
240	MC01	MC_g61ind0240	20719121	0.613318	GTTTTTTTTT	GTTTTT,GTTTT,GTTT,GTT,G	5
241	MC01	MC_g61ind0241	20723394	0.611425	GTTTT	GTTTTTT,G,GTTTTT,GTTT,GTT	5
242	MC01	MC_g61ind0242	20796137	0.628251	ACTCT	ACTCTCTCTCT,ACT,A,ACTCTCT,ACTCTCTCTCTCTCTCTCT,ACTCTCTCT	6
243	MC01	MC_g61ind0243	20807156	0.710465	TATAGAGAGAGAGAG	TAGAGAGAGAG,TAGAGAGAG,TAGAG,TAGAGAG,T	6
244	MC01	MC_g61ind0244	20807158	0.723809	TAGAGAGAGAGAG	TAGAGAGAG,TAGAGAG,TAGAG,T,TAGAGAGAGAG	6
245	MC01	MC_g61ind0245	20823816	0.60692	GCTCTCTCTCT	GCTCTCT,GCTCTCTCTCTCT,GCTCT,G,GCT,GCTCTCTCT	7
246	MC01	MC_g61ind0246	20855229	0.656655	AATATATAT	AATATATATATATAT,AATAT,AATATATATAT,A,AATATATATATAT	5
247	MC02	MC_g61ind0247	205269	0.699531	GTTTT	G,GTTTTT,GTTT,GTT,GT	6
248	MC02	MC_g61ind0248	252292	0.670241	G	GT,GGGT,GGT	4
249	MC02	MC_g61ind0249	349735	0.618399	ATTT	ATTTTT,ATTTT,ATT,AT,A	6
250	MC02	MC_g61ind0250	464590	0.622478	GATATATATATATAT	GATAT,GATATATATATATATAT,GAT,GATATAT,G,GATATATATATAT	7
251	MC02	MC_g61ind0251	482311	0.6289	GT	GTTT,GTT,GTTTT,G,GTTTAATT	5
252	MC02	MC_g61ind0252	514386	0.635635	GT	GTTT,GGGTTTTTTT,G,GTT,GTTTT	5
253	MC02	MC_g61ind0253	622185	0.721582	TTCTCTCTCTCTCTC	TTCTCTCTCTC,TTCTCTCTC,TTC,TTCTCTC,T,TTCTCTCTCTCTC	7
254	MC02	MC_g61ind0254	633138	0.64069	GAAAA	G,GAAAAAA,GAAA,GAA,GA	5
255	MC02	MC_g61ind0255	933055	0.633149	TA	TAAA,TAAAA,TAA,T,TAAAAA	6
256	MC02	MC_g61ind0256	1111489	0.733169	GTTTTTTTTTTTT	GTTTTTTTT,GTTTTTTT,G,GTTTTTTTTTTT,GTTTTTTTTTT,GTTTTTTTTT	6
257	MC02	MC_g61ind0257	1170545	0.62562	AATATATATAT	AATATAT,A,AATATATATATAT,AAT,AATATATAT	6
258	MC02	MC_g61ind0258	1170789	0.62255	GAAAA	G,GAAAAA,GAAA,GAA,GA	6
259	MC02	MC_g61ind0259	1173807	0.622508	CT	CTTT,CTTTTTT,CTT,CTTTT,CTTTTT,C	6
260	MC02	MC_g61ind0260	1576691	0.611829	GA	GAAA,GAA,GAAAA,G	5
261	MC02	MC_g61ind0261	1688720	0.622132	TTCTCTCTCTCTCTCTCTC	TTTCTCTCTCTCTCTCTCTCTCTCTCTCTC,TTCTC,TTC,T,TTCTCTCTCTCTCTCTCTCTC,TTCTCTCTCTCTCTCTCTCTCTC	6
262	MC02	MC_g61ind0262	1871715	0.696071	CTATATATATA	C,CTATATATATATATATATATA,CTATATATA,CTATATA,CTATA,CTA	6
263	MC02	MC_g61ind0263	1989833	0.628198	C	CTT,CT,CTTT	4
264	MC02	MC_g61ind0264	2153264	0.638099	CTTTT	C,CTTTTT,CTTT,CTT,CT	6
265	MC02	MC_g61ind0265	2163413	0.682263	GATATATAT	GATAT,GAAAATATATATATATAT,GAT,GATATATATAT,G,GATATAT	5
266	MC02	MC_g61ind0266	2275247	0.674197	AATATATAT	AATAT,AAT,AATATATATAT,A,AATATAT	6
267	MC02	MC_g61ind0267	2355880	0.684988	ATTT	ATTTTT,ATTTT,ATTTTTT,ATT,A	5
268	MC02	MC_g61ind0268	2395498	0.662064	GTTTTTTTT	GTTTTTTTTTT,GTT,GT,G,GTTTTTTTTT,GTTTTTT	6
269	MC02	MC_g61ind0269	2565583	0.601329	CAAAA	C,CAAAAAA,CAAAAA,CAAA,CAA	6
270	MC02	MC_g61ind0270	2639824	0.612857	GA	GAAA,GAA,GGAAA,GGAA,G	5
271	MC02	MC_g61ind0271	2640034	0.687242	CTTT	CTTTTT,CTTTT,CTTTTTT,CTT,CT,C	7
272	MC02	MC_g61ind0272	2714176	0.664827	AAAGAAGAAGAAGAAGAAGAAG	AAAGAAGAAGAAGAAGAAGAAGAAGAAG,A,AAAGAAGAAGAAG,AAAGAAGAAGAAGAAGAAGAAGAAG,AAAGAAG,AAAGAAGAAGAAGAAGAAG	5
273	MC02	MC_g61ind0273	2830170	0.626093	GATATATATATATAT	GATATATATAT,GATATATAT,GATATATATATATATAT,G,GATATATATATATATATAT,GATATATATATAT	6
274	MC02	MC_g61ind0274	2889191	0.67963	GGAGAGAGAGAGAGAGAGAGAGAGAGAGAGAGAGAGAGA	GGAGAGAGAGAGAGAGAGAGAGAGAGAGAGAGAGA,GGAGAGAGAGAGAGAGAGAGAGAGAGAGA,GGAGAGAGAGAGAGAGAGAGAGAGAGAGAGAGA,G,GGAGAGAGAGA,GGAGAGAGAGAGAGAGAGAGAGAGAGAGAGAGAGAGA	5
275	MC02	MC_g61ind0275	3015995	0.663769	GAAAAAAAAAAA	GGAAAAAAAAAAAAAAAA,GAAAAAAAAAAAA,G,GAAAAAAAAAA,GAAAAAAAAA,GAAAAAAAA	6
276	MC02	MC_g61ind0276	3046105	0.603072	GT	GTTT,GTT,GTTTT,G	5
277	MC02	MC_g61ind0277	3154661	0.775554	G	GAAAAA,GAAAAAAA,GAAAAAA,GAAAA,GAAAAAAAAA,GAAAAAAAA	7
278	MC02	MC_g61ind0278	3161833	0.610883	ATTTT	ATTTTTT,A,ATTTTT,ATTT,ATT,AT	5
279	MC02	MC_g61ind0279	3169074	0.677007	GTT	GTTTT,GTTT,GTTTTT,GTTTTTT,GT,G	7
280	MC02	MC_g61ind0280	3171246	0.699133	T	TAA,TA,TAAA,TAAAAA,TAAAA	6
281	MC02	MC_g61ind0281	3191595	0.705176	TTATATATA	TTATA,TTA,T,TTATATATATATATA,TTATATATATA,TTATATA	6
282	MC02	MC_g61ind0282	3195651	0.653891	GT	GTTT,GTT,GTTTT,G	5
283	MC02	MC_g61ind0283	3330373	0.648409	AGGG	AGGGGG,AGGGG,AGG,AG,A	6
284	MC02	MC_g61ind0284	3331464	0.673363	TA	TAAA,TAAAA,TAA,T	5
285	MC02	MC_g61ind0285	3333093	0.665585	GTTT	GTTTTT,GTTTT,GTT,GT,G	5
286	MC02	MC_g61ind0286	3445060	0.64771	CTTTTT	CT,C,CTTTT,CTTT,CTT	5
287	MC02	MC_g61ind0287	3449908	0.636125	CAA	CAAAA,CAAA,CAAAAA,CA,C	6
288	MC02	MC_g61ind0288	3598857	0.640673	GT	GTTTTT,G,GTT,GTTTT,GTTTTTTT	6
289	MC02	MC_g61ind0289	3627427	0.634685	AT	ATTT,ATT,A	4
290	MC02	MC_g61ind0290	3632969	0.60514	CT	CTTT,CTT,CTTTT,C	4
291	MC02	MC_g61ind0291	3644666	0.657205	AATAT	A,AATATAT,AATATATAT,AAT	5
292	MC02	MC_g61ind0292	3668492	0.631473	GTATATATATATATA	GTATA,GTA,G,GTGTATATATATATATATA,GTATATA,GTGTATATATATATATATATATA	6
293	MC02	MC_g61ind0293	3744134	0.634919	CTTTT	C,CTTTTT,CTTT,CTT,CT	6
294	MC02	MC_g61ind0294	3750947	0.675504	GAAAA	G,GAAAAA,GAAA,GAA,GA	5
295	MC02	MC_g61ind0295	3781766	0.649434	CA	CAAA,CAA,CAAAA,C,CAAAAA	5
296	MC02	MC_g61ind0296	3820487	0.628547	TAAAAAAAAAAAGA	TAAAAAAAAAAAAAGA,TAAAAAAAAAAAAGA,T,TAAAAAAAAAAAAAAAAAAAGA,TAAAAAAAAAAAAAAAGA	4
297	MC02	MC_g61ind0297	3836345	0.646772	TAGAGAGAGAGAGAGAGAGAGAGAGAGAGAGAGAGAGAGAG	T,TAGAGAGAGAGAGAGAGAGAGAGAGAG,TAG,TAGAGAGAGAGAGAGAGAGAGAGAGAGAGAGAGAGAGAG,TAGAGAGAGAGAGAGAGAGAGAGAGAGAGAGAGAGAG,TAGAGAGAGAGAGAGAGAGAGAGAGAGAGAGAGAGAGAGAGAGAG	5
298	MC02	MC_g61ind0298	3838184	0.664351	GTT	GTTTT,GTTT,GTTTTT,GT,G	5
299	MC02	MC_g61ind0299	3882076	0.723054	ATTTTTT	ATT,AT,A,ATTTTT,ATTTT,ATTT	7
300	MC02	MC_g61ind0300	3935515	0.64765	CTT	CTTT,CT,C	4
301	MC02	MC_g61ind0301	3958299	0.619974	AT	ATTT,ATT,ATTTT,A	5
302	MC02	MC_g61ind0302	3999967	0.643575	ATTTTTTTTTTT	ATTTTTTTTTTTTT,ATTTTTTTTTTTT,A,ATTTTTTTTTT,ATTTTTTTTT	5
303	MC02	MC_g61ind0303	4024665	0.619848	CTTT	CTTTT,CTT,CT,C	5
304	MC02	MC_g61ind0304	4065488	0.629754	GTTTTT	GT,G,GTTTTTT,GTTTT,GTTT	5
305	MC02	MC_g61ind0305	4189171	0.603269	GT	GTTTTTT,GTT,GTTTT,GTTTTT,G	6
306	MC02	MC_g61ind0306	4233243	0.605797	C	CAA,CA,CAAA,CAAAAA,CAAAA	6
307	MC02	MC_g61ind0307	4456503	0.621814	ATTTT	A,ATTTTTT,ATTTTT,ATTT,ATT,AT	6
308	MC02	MC_g61ind0308	4467638	0.671168	TAAAA	T,TAAAAAA,TAAAAA,TAAA,TAA,TA	7
309	MC02	MC_g61ind0309	4503553	0.668791	GTATATA	GTGTATATATATATATATATATATA,GTGTATATATATATATATA,G,GTGTATATATATATATATATA,GTGTATATATATATATA	5
310	MC02	MC_g61ind0310	4522204	0.604825	TAAAAAAAA	TAAAAAAAAAA,TAAAAAAAAA,TAAA,T,TAAAAAAA	5
311	MC02	MC_g61ind0311	4537930	0.611577	TAAAAAAAA	TAAAA,TAAA,TAA,T,TAAAAAAA	5
312	MC02	MC_g61ind0312	4542069	0.633797	CTTTTTT	CTT,CT,C,CTTTTT,CTTTT,CTTT	7
313	MC02	MC_g61ind0313	4610990	0.63344	CA	CAAA,CAA,CAAAA,C,CAAAAA	6
314	MC02	MC_g61ind0314	4622204	0.687384	CAAAAAA	CAA,CAAAAAAA,C,CAAAAA,CAAAA,CAAA	6
315	MC02	MC_g61ind0315	4658866	0.600557	TAA	TAAAA,TATTAAAAAAA,TAAA,TA,T	5
316	MC02	MC_g61ind0316	4667608	0.693742	CAAAA	C,CAAAAA,CAAA,CAA,CA	6
317	MC02	MC_g61ind0317	4689503	0.669988	GA	GAAA,GAA,GAAAA,G	5
318	MC02	MC_g61ind0318	4837294	0.616088	CAAAAAA	CAA,CA,C,CAAAAA,CAAAA,CAAA	6
319	MC02	MC_g61ind0319	4961821	0.722247	T	TAAAAAAA,TAAAAAAAAAAA,TAAAAAAAAA,TAAAAAAAA	5
320	MC02	MC_g61ind0320	5060277	0.660553	CAA	CAAAA,CAAA,CAAAAA,CA,CAAAAAA,C	7
321	MC02	MC_g61ind0321	5135257	0.646918	CT	CTTT,CTT,CTTTT,CTTTTT,C	6
322	MC02	MC_g61ind0322	5149591	0.620206	TTATATATATATATATA	TTATATATATATA,TTATATATATA,TTATATATA,TTA,T,TTATATATATATATA	5
323	MC02	MC_g61ind0323	5305163	0.62	CTTTTT	C,CTTTTTT,CTTTT,CTTT,CTT	6
324	MC02	MC_g61ind0324	5450522	0.623162	CAAAAAAA	CAAA,CAAAAAAAA,C,CAAAAAA,CAAAAA,CAAAA	6
325	MC02	MC_g61ind0325	5489223	0.718147	GAAAA	G,GAAAAA,GAAA,GAA,GA	6
326	MC02	MC_g61ind0326	5510512	0.638142	CTTT	CTTTT,CTT,CT,C	5
327	MC02	MC_g61ind0327	5511278	0.713886	TAAAA	T,TAAAAA,TAAA,TAA,TA	6
328	MC02	MC_g61ind0328	5538592	0.637418	CAAAAAAAAAA	C,CAAAAAAAAA,CAAAAAAAA,CAAAAAAA	4
329	MC02	MC_g61ind0329	5540205	0.616471	TAAAAAAAAAAAAAAAAAAAAAA	TA,TAA,T,TAAAA,TAAA	6
330	MC02	MC_g61ind0330	5642613	0.699777	GAAA	GAAAA,GGAAAA,GAA,GA,G	5
331	MC02	MC_g61ind0331	5698140	0.642346	GAA	GAAAAA,GAAAAAAA,GAAAAAAAA,GA,GAAAAAA,G	6
332	MC02	MC_g61ind0332	5715317	0.651292	C	CAAA,CCAAA,CCAA,CAAAA,CCA	6
333	MC02	MC_g61ind0333	5934798	0.684824	TGAGAGAGAGAGAGAGA	T,TGAGAGAGAGAGA,TGAGAGAGAGA,TGAGAGAGA,TGAGAGAGAGAGAGAGAGAGA,TGAGAGAGAGAGAGAGAGA	6
334	MC02	MC_g61ind0334	5942155	0.621716	AT	ATTT,ATT,ATTTT,ATTTTT,A	6
335	MC02	MC_g61ind0335	5967448	0.610694	C	CAA,CAAA,CA	4
336	MC02	MC_g61ind0336	6148906	0.660699	GAAA	GAAAA,GAA,GA,G	5
337	MC02	MC_g61ind0337	6203597	0.609265	AAGAGAGAGAGAGAGAGAGAG	AAGAGAGAGAGAGAGAG,A,AAGAGAGAGAGAG,AAGAGAGAGAGAGAGAGAGAGAG,AAGAGAGAGAGAGAGAGAG	5
338	MC02	MC_g61ind0338	6299469	0.635761	TAATAAAAAAAAAAAAAAAAAA	T,TA,TAAAAAAAAAA,TAAAAAAAAAAAA,TAAAAAAA	5
339	MC02	MC_g61ind0339	6454313	0.720114	A	ATT,ATTTT,ATTTTT,AT,ATTT,ATTTTTATTTTTTATTAT	6
340	MC02	MC_g61ind0340	6615962	0.667747	AT	ATTT,AATTT,A,AATTTT,ATT	6
341	MC02	MC_g61ind0341	6631277	0.746244	CCTCTCTCT	CCTCT,CCTCTCTCTCT,CCT,C,CCTCTCTCTCTCT,CCTCTCT	6
342	MC02	MC_g61ind0342	6681821	0.606179	TAAAAAA	TAA,TA,T,TAAAAA,TAAAA,TAAA	7
343	MC02	MC_g61ind0343	6737882	0.600565	CAAA	CAAAA,CAA,CA,C	5
344	MC02	MC_g61ind0344	6747409	0.610471	GTT	GTTTT,GTTTTT,GT,G	5
345	MC02	MC_g61ind0345	6748462	0.612693	TGAGAGAGAGAGAGAGAGAGAGAGAGAGAGAGAGA	TGAGA,TGAGTTAGAGAGAGAGAGAGAGAGAGAGAGAGAGAGAGAGAGAGA,T,TGAGAGAGAGAGAGAGAGAGA,TGAGAGAGAGA,TGAGAGAGAGAGAGAGAGA	6
346	MC02	MC_g61ind0346	6750105	0.682175	AAT	AATATATAT,AATAT,AATATATATATAT,AATATATATAT,A	6
347	MC02	MC_g61ind0347	6767196	0.64059	GTTTTT	GT,G,GTTTTTT,GTTTT,GTTT,GTT	5
348	MC02	MC_g61ind0348	6792638	0.668327	GTTTTT	GT,G,GTTTTTT,GTTTT,GTTT,GTT	7
349	MC02	MC_g61ind0349	6799902	0.732502	GTTTTTT	GTTTTTTTT,G,GTTTTTTT,GTTTTT,GTTTT	6
350	MC02	MC_g61ind0350	6812045	0.622213	GA	GAAA,GAA,GAAAA,G	5
351	MC02	MC_g61ind0351	6817472	0.614453	GCTCTCTCT	GCTCT,GCT,G,GCTCTCTCTCTCTCT,GCTCTCTCTCTCTCTCT,GCTCTCT	5
352	MC02	MC_g61ind0352	6991123	0.658907	CA	CAAA,CAAAA,CAA,C,CAAAAA	6
353	MC02	MC_g61ind0353	7299150	0.654996	TA	TAAA,TAAAA,TAA,TTAAA,T	5
354	MC02	MC_g61ind0354	7392881	0.621875	CTT	CTTTT,CTTTTTTT,CTTT,CTTTTT,CTTTTTT,C	6
355	MC02	MC_g61ind0355	7594182	0.662969	CTTTT	C,CTTT,CTT,CT	5
356	MC02	MC_g61ind0356	7604971	0.64258	CAGAGAGAGAGAGAG	CAGAG,CAGAGAGAGAGAGAGAG,C,CAGAGAGAGAGAG,CAGAGAGAGAGAGAGAGAG,CAGAGAG	4
357	MC02	MC_g61ind0357	7637983	0.629506	GATATATAT	GATAT,GAT,GATATATATAT,G,GATATATATATAT,GATATAT	5
358	MC02	MC_g61ind0358	7700212	0.667689	CTTT	CTTTTT,CTT,C,CTTTT,CTTTTTT	6
359	MC02	MC_g61ind0359	7716240	0.658608	CATATATATATAT	CATATAT,CAT,CATATATATATATAT,CATAT,C,CATATATATAT	6
360	MC02	MC_g61ind0360	7733360	0.712016	G	GAA,GA,GAAA,GAAAAA,GAAAA	6
361	MC02	MC_g61ind0361	7738146	0.667234	TAAA	TAAAA,TTAAAAAA,TAA,TA,T	6
362	MC02	MC_g61ind0362	7976246	0.644376	GTT	GTTTT,GTTT,GT,G	5
363	MC02	MC_g61ind0363	8023789	0.691279	CT	CTTT,CTT,CTTTT,C	5
364	MC02	MC_g61ind0364	8038971	0.68899	CTTT	CTT,CT,C	4
365	MC02	MC_g61ind0365	8097416	0.646167	GAAA	GAAAAA,GAAAA,GAAAAAA,GAA,GA,G	7
366	MC02	MC_g61ind0366	8107465	0.617155	ACCCC	ACCCCCC,A,ACCCCCCC,ACCCCC,ACCC	5
367	MC02	MC_g61ind0367	8131738	0.608532	CTTT	CTTTTT,CTTTT,CTT,CT,C	6
368	MC02	MC_g61ind0368	8136346	0.606514	GCCC	GCC,GC,G	4
369	MC02	MC_g61ind0369	8222190	0.69096	GAAAAA	GAAAAAA,G,GAAAA,GAAA,GAA	6
370	MC02	MC_g61ind0370	8311349	0.653383	TAAA	TAAAA,TAA,TA,T	5
371	MC02	MC_g61ind0371	8378959	0.657718	GTTTTT	GT,G,GTTTTTT,GTTTT,GTTT,GTT	7
372	MC02	MC_g61ind0372	8395238	0.661932	CATATAT	CAT,C,CATATATAT,CATATATATAT,CATAT	6
373	MC02	MC_g61ind0373	8444915	0.70715	CATATATATATAT	CAT,CATATATATATATAT,C,CATATATATATATATAT,CATATATATAT	6
374	MC02	MC_g61ind0374	8446166	0.633903	GTTT	GTTTTT,GTT,GT,G,GTTTT,GTTTTTT	6
375	MC02	MC_g61ind0375	8448246	0.606301	TAA	TAAAA,TAAA,TA,T	5
376	MC02	MC_g61ind0376	8448908	0.630049	CTTT	CTTTTT,CTTTT,CTTTTTT,CT,C	5
377	MC02	MC_g61ind0377	8550924	0.624002	GTTTTT	GT,G,GTTTTTT,GTTTT,GTTT	5
378	MC02	MC_g61ind0378	8810207	0.657393	GTTTTTT	GTT,GT,G,GTTTTT,GTTTT,GTTT	6
379	MC02	MC_g61ind0379	8918509	0.66969	CT	CTTT,CTT,CTTTT,CTTTTT,C	6
380	MC02	MC_g61ind0380	8937408	0.622167	GTTT	GTTTTT,GTTTT,GTTTTTT,GTTTTTTT,GT,G	6
381	MC02	MC_g61ind0381	9143866	0.62141	GTTTT	GTTTTTT,G,GTTTTT,GTTTTTTT,GTTT	5
382	MC02	MC_g61ind0382	9255031	0.618043	GTTTTTTT	GTTT,GTT,GT,G,GTTTTT,GTTTT	6
383	MC02	MC_g61ind0383	9321246	0.703303	CAAAA	C,CAAAAA,CAAA,CAA,CA	6
384	MC02	MC_g61ind0384	9397631	0.666438	CAAAAA	CA,CAAAAAA,C,CAAAA,CAAA,CAA	6
385	MC02	MC_g61ind0385	9430219	0.656785	CT	CTTT,CTT,CTTTT,C	5
386	MC02	MC_g61ind0386	9437608	0.6417	CATATAT	CATATATATATATAT,CATATATATATAT,CAT,C,CATATATAT,CATATATATAT	5
387	MC02	MC_g61ind0387	9604825	0.677369	CAAA	CAAAA,CAA,CA,C	5
388	MC02	MC_g61ind0388	9710251	0.675083	GTT	GTTTT,GTTT,GTTTTT,GT,G	6
389	MC02	MC_g61ind0389	9913221	0.602278	TAAA	TAAAAA,TAAAA,TAA,TA,T	5
390	MC02	MC_g61ind0390	10022207	0.651398	GTT	GTTTT,GTTT,GTTTTT,GT,G	6
391	MC02	MC_g61ind0391	10276086	0.65111	ATTTTT	AT,A,ATTTT,ATTT,ATT	4
392	MC02	MC_g61ind0392	10292034	0.733612	AATAT	A,AATATAT,AATATATATATATAT,AATATATAT,AATATATATATAT,AAT	5
393	MC02	MC_g61ind0393	10325558	0.657804	GTTTT	G,GTTTTT,GTTT,GTT,GT	6
394	MC02	MC_g61ind0394	10416926	0.656434	TAAA	TAAAAA,TAAAA,TAA,TA,T	5
395	MC02	MC_g61ind0395	10441132	0.682451	GCC	GCCCC,GCCC,GC,G	5
396	MC02	MC_g61ind0396	10531854	0.692084	GAAAAA	GA,G,GAAAAAA,GAAAA,GAAA,GAA	7
397	MC02	MC_g61ind0397	11080821	0.604802	CATATATAT	CATAT,C,CATATAT	4
398	MC02	MC_g61ind0398	11246114	0.604877	A	AAT,AAAT,AT,AAAAT	5
399	MC02	MC_g61ind0399	11445399	0.612064	CAAAA	C,CAAA,CAA,CA	4
400	MC02	MC_g61ind0400	11553481	0.62012	A	ATT,AT,ATTT,ATTTT,AATTTT	4
401	MC02	MC_g61ind0401	11565814	0.674544	TAAA	TAAAA,TAA,TA,T	5
402	MC02	MC_g61ind0402	11589401	0.607753	GTTTTTTT	GT,G,GTTTTTTTT,GTTTTTT,GTTTTT,GTTTT	5
403	MC02	MC_g61ind0403	11747173	0.6489	CAA	CAAAA,CAAA,CA,C	5
404	MC02	MC_g61ind0404	11759839	0.608464	TA	TAAA,TAA,TAAAA,T	5
405	MC02	MC_g61ind0405	11794815	0.741347	TAAA	TAAAA,TGAAA,TAA,TA,T	6
406	MC02	MC_g61ind0406	11823368	0.759973	TAAAAAAAA	TAAAA,TAAA,T,TAAAAAAA,TAAAAAA,TAAAAA	6
407	MC02	MC_g61ind0407	11826749	0.627737	ATTTTT	AT,A,ATTTTTT,ATTTT,ATTT,ATT	5
408	MC02	MC_g61ind0408	11848882	0.703021	ATTTTTT	ATT,AT,A,ATTTTTTT,ATTTTT,ATTTT	7
409	MC02	MC_g61ind0409	11866701	0.650309	GTT	GTTTT,GTTT,GTTTTT,GTTTTTT,GT,G	5
410	MC02	MC_g61ind0410	11905712	0.628736	CAAA	CAA,CA,C	4
411	MC02	MC_g61ind0411	11928066	0.623417	ATT	ATTTT,ATTTTTT,AT,A,ATTT,ATTTTT	5
412	MC02	MC_g61ind0412	11994012	0.619636	GTTTT	GTTTTTT,GTTGTTTTT,G,GTTTTT,GTTTTTTT	6
413	MC02	MC_g61ind0413	12001394	0.685203	CAAAA	C,CAAAAA,CAAA,CAA,CA	6
414	MC02	MC_g61ind0414	12011381	0.615814	CTTTT	C,CTTTTT,CTTT,CTT,CT	6
415	MC02	MC_g61ind0415	12029471	0.726781	T	TATATATATG,TATG,TG,TATATATG,TATATG,TATATATA	6
416	MC02	MC_g61ind0416	12480976	0.610538	GTTTT	G,GTTTTT,GTTT,GTT,GT	6
417	MC02	MC_g61ind0417	12504721	0.716818	TAAA	TAAAAA,TAAAA,TAA,TA,T	6
418	MC02	MC_g61ind0418	12760746	0.750703	C	CAA,CAAA,CA,CAAAAAAA,CAAAAAAAA,CAAAA	7
419	MC02	MC_g61ind0419	12787979	0.608043	TAA	TAAA,TA,T	4
420	MC02	MC_g61ind0420	12816694	0.669098	GTTT	GTTTTT,GTTTT,GTT,GT,G	6
421	MC02	MC_g61ind0421	12818583	0.645648	TG	TTGG,TGG,T	4
422	MC02	MC_g61ind0422	13311695	0.646573	ACC	ACCCC,ACACCC,AC,ACACC,A	6
423	MC02	MC_g61ind0423	13606158	0.685905	GT	GTTT,GTTTTTT,GTT,GTTTT,GTTTTT,G	7
424	MC02	MC_g61ind0424	13608029	0.63596	CAAAAA	CA,CAAAAAA,C,CAAAA,CAAA,CAA	7
425	MC02	MC_g61ind0425	13691202	0.686973	GTTTTT	GT,GTTTTTTT,G,GTTTTTT,GTT	6
426	MC02	MC_g61ind0426	13952542	0.649982	GTT	GTTTT,GTTT,GTTTTT,GT,G	6
427	MC02	MC_g61ind0427	14032585	0.633121	CA	CAAA,CAA,CAAAA,C	5
428	MC02	MC_g61ind0428	14334846	0.616884	CATATATAT	CATATATATATATATAT,CATATAT,CATAT,CATATATATAT,C,CATATATATATAT	6
429	MC02	MC_g61ind0429	14541083	0.630805	CTTTTTT	CTT,CT,C,CTTTTT,CTTTT,CTTT	5
430	MC02	MC_g61ind0430	14794303	0.603502	GTTTT	G,GTTT,GTT,GT	5
431	MC02	MC_g61ind0431	15272556	0.603988	AGG	AGGG,AG,A	4
432	MC02	MC_g61ind0432	15369917	0.678924	AG	AGGG,ATGG,ATGGGGG,AGG,A	6
433	MC02	MC_g61ind0433	15903677	0.605098	GAA	GAAAA,GAAA,GA,GAAAAAAAA,G	6
434	MC02	MC_g61ind0434	15939865	0.603071	AGGGG	AGGGGGG,A,AGGGGG,AGGG,AGG	5
435	MC02	MC_g61ind0435	16229011	0.608835	TGGGGGG	T,TGGGGGGG,TGGGGG,TGGGG,TGGG	5
436	MC02	MC_g61ind0436	16600219	0.615856	GTTTTTTT	GTTT,G,GTTTTTT,GTTTTT,GTTTT	5
437	MC02	MC_g61ind0437	16649853	0.667814	TCC	TCCC,TC,TCACC,T	5
438	MC02	MC_g61ind0438	16857202	0.631416	CA	CAAA,CAAAA,CAA,C	5
439	MC02	MC_g61ind0439	17213130	0.633598	AC	ACCC,ACCCC,ACC,A	5
440	MC02	MC_g61ind0440	17353473	0.704604	AGG	AGGGG,AGGGGG,AGGG,AG,A	5
441	MC02	MC_g61ind0441	17510355	0.607776	AGGGGGG	AGG,AG,A,AGGGG,AGGG	6
442	MC02	MC_g61ind0442	18453947	0.623056	ACC	ACCCC,ACCC,AC,A	5
443	MC02	MC_g61ind0443	19108649	0.630242	TGGG	TGGGGG,TGGGGGG,TGGGG,TGG,T	5
444	MC02	MC_g61ind0444	19468249	0.664583	AATATATAT	AATAT,AAT,AATATATATAT,A,AATATATATATAT,AATATAT	7
445	MC02	MC_g61ind0445	19491011	0.636399	TAAA	TAAAAA,TAAAA,TAA,TA,T	5
446	MC02	MC_g61ind0446	19566384	0.618001	TTATATATATATA	TTATATATA,TTATATA,TTA,TTATA,T,TTATATATATA	6
447	MC02	MC_g61ind0447	19578006	0.650704	AG	AGAGGGGG,AGG,AGAGGGG,AGAGG,A,AGAGGG	7
448	MC02	MC_g61ind0448	19829554	0.686044	AGGGGGGGG	AGGGG,AGGG,A,AGGGGGGG,AGGGGGG,AGGGGG	6
449	MC02	MC_g61ind0449	19832554	0.690094	GCCCC	GCCCCCC,G,GCCCCC,GCCC,GCC,GC	5
450	MC02	MC_g61ind0450	20012533	0.646139	ACCCCC	A,ACCCCCC,ACCCC,ACCC,ACC	6
451	MC02	MC_g61ind0451	20144498	0.671216	TAAAAA	TA,T,TAAAAAA,TAAAA,TAAA,TAA	5
452	MC02	MC_g61ind0452	20565817	0.709357	ACCCCC	AC,A,ACCCC,ACCC,ACC	6
453	MC02	MC_g61ind0453	20595145	0.63286	GTTT	GTTTTT,GTTTT,GTT,GT,G	6
454	MC02	MC_g61ind0454	20681552	0.690356	A	AGGGG,AG,AGGGGGGG,AGGGGG,AGGGGGG	5
455	MC02	MC_g61ind0455	20780992	0.694693	A	ACC,ACCC,AC	4
456	MC02	MC_g61ind0456	20947301	0.685577	G	GGGA,GGGTGA,GGTGA,GTGA,GGA,GGGGA	7
457	MC02	MC_g61ind0457	21023550	0.713922	AGGGGGG	AGG,AG,A,AGGGGG,AGGGG,AGGG	6
458	MC02	MC_g61ind0458	21045997	0.631212	TAAA	TAA,TA,T	4
459	MC02	MC_g61ind0459	21064697	0.60556	CAA	CAAA,CAAAAA,CA,CAAAAAA,C	6
460	MC03	MC_g61ind0460	578134	0.656711	GTTT	GTTTT,GTT,GT,G	5
461	MC03	MC_g61ind0461	712002	0.634326	GCCCC	GCCCCCC,G,GCCCCCCC,GCCCCC,GCCC,GCC	7
462	MC03	MC_g61ind0462	775857	0.623758	TAAA	TAAAAA,TAAAA,TAA,TA,T	6
463	MC03	MC_g61ind0463	885100	0.687286	GAA	GAAAA,GAAAAA,GAAA,GA,G	6
464	MC03	MC_g61ind0464	965963	0.631233	GTT	GTTTT,GTTT,GTTTTT,GT,G	4
465	MC03	MC_g61ind0465	965979	0.696884	T	TGG,TTG,TTTTG,TTTG,TG	5
466	MC03	MC_g61ind0466	1064537	0.637793	GTT	GTTT,GT,G	4
467	MC03	MC_g61ind0467	1388388	0.613945	CAAAAAAAAA	CAAAAAAAAAA,C,CAAAAAAAA,CAAAAAAA,CAAAAAA	6
468	MC03	MC_g61ind0468	1408808	0.71683	ATTT	ATTTTT,ATTTT,ATTTTTT,ATT,AT,A	7
469	MC03	MC_g61ind0469	1415702	0.699417	ATT	ATTTT,ATTTTTT,AT,A,ATTT,ATTTTT	7
470	MC03	MC_g61ind0470	1479693	0.613912	GTATA	G,GTATATA,GTA	4
471	MC03	MC_g61ind0471	1485434	0.662879	T	TAA,TA,TAAA,TAAAA	5
472	MC03	MC_g61ind0472	1530884	0.702659	CATAT	C,CATATATATAT,CATATAT,CATATATATATATATAT,CATATATAT,CAT	6
473	MC03	MC_g61ind0473	1541852	0.633202	GTTTTTT	GTTTTTTTT,G,GTTTTTTT,GTTTTTTTTT,GTTTTT,GTTTT	5
474	MC03	MC_g61ind0474	1651933	0.624916	ATTT	AACCTTT,AACTTT,ATT,AACCTTTT,AT,A	5
475	MC03	MC_g61ind0475	1664740	0.679327	CAAA	CAAAA,CAA,CA,CAAAAAAA,C	6
476	MC03	MC_g61ind0476	1785180	0.679011	TCC	TCCCC,TCCC,TC,T	5
477	MC03	MC_g61ind0477	1787356	0.634104	CG	CGGG,CAG,CGGGG,CGG,C	5
478	MC03	MC_g61ind0478	1873871	0.765704	ATTTTT	AT,A,ATTTT,ATTT,ATT	6
479	MC03	MC_g61ind0479	1955537	0.602203	CAAA	CAAAAAA,CAA,CA,CAAAAAAA,C	4
480	MC03	MC_g61ind0480	2222213	0.622088	CAAA	CAA,CA,C	4
481	MC03	MC_g61ind0481	2746793	0.627033	TGGGG	T,TGGGGGG,TGGGGG,TGGG,TGG,TG	4
482	MC03	MC_g61ind0482	2757254	0.614489	GTTTT	G,GTTTTT,GTTT,GTT,GT	5
483	MC03	MC_g61ind0483	3020531	0.687041	GTTTTT	GT,GTTTTTTT,G,GTTTTTT,GTTT,GTT	6
484	MC03	MC_g61ind0484	3093197	0.603505	TAAA	TAAAA,TAA,TA,T	5
485	MC03	MC_g61ind0485	3162050	0.713854	TAAAA	T,TAAA,TAA,TA	5
486	MC03	MC_g61ind0486	3375031	0.602765	GT	GTTT,GTT,GTTTT,G	5
487	MC03	MC_g61ind0487	3450958	0.604899	G	GTATATATATA,GTATATATATATATATA,GTATATA,GTATATATATATATATATA,GTATATATATATATATATATA,GTATA	5
488	MC03	MC_g61ind0488	3518727	0.606024	CAAAA	C,CAAAAA,CAAA,CAA,CA	5
489	MC03	MC_g61ind0489	3521315	0.637751	CAAAA	C,CAAAAAA,CAAAAA,CAAA,CAA,CA	6
490	MC03	MC_g61ind0490	3552142	0.68426	AGG	AGGGG,AGGG,AG,A	5
491	MC03	MC_g61ind0491	3613330	0.71753	CAAAAAAAAAAA	CAAAAAAA,CAAAAAA,CA,C,CAAAAAAAAA,CAAAAAAAA	5
492	MC03	MC_g61ind0492	3918382	0.71988	GTTTT	G,GTTTTTT,GTTTTT,GTTTTTTT,GTT,GT	6
493	MC03	MC_g61ind0493	3965772	0.637092	CTT	CTTTT,CTTT,CTTTTTT,CT,C	6
494	MC03	MC_g61ind0494	3994278	0.643938	TGGG	TGGGG,TGG,TG,T	5
495	MC03	MC_g61ind0495	4019172	0.648016	CATATATATAT	CATATAT,CATAT,C,CATATATATATAT,CAT,CATATATAT	6
496	MC03	MC_g61ind0496	4027424	0.678679	AGGG	AGGGGG,AGGGGGG,AGGGG,AGG,AG,A	5
497	MC03	MC_g61ind0497	4053951	0.651877	CA	CAAA,CAA,CAAAA,C	5
498	MC03	MC_g61ind0498	4185050	0.778677	ACCC	ACCCCC,ACCCCCC,ACCCC,ACC,AC,A	7
499	MC03	MC_g61ind0499	4188369	0.627216	C	CAA,CA,CAAA,CAAAA	4
500	MC03	MC_g61ind0500	4435595	0.693835	CAAAAAA	CAA,CAAAAAAA,C,CAAAAA,CAAAA,CAAA	7
501	MC03	MC_g61ind0501	4435742	0.630158	C	CAAA,CAAAAAAA,CAAAAAAAA,CAAAA,CAAAAAAAAA	5
502	MC03	MC_g61ind0502	4591246	0.613977	GCCCCC	GC,GCCCCCCC,G,GCCCCCC,GCCCC,GCCC	6
503	MC03	MC_g61ind0503	4596133	0.672857	ATCTCTCTC	ATCTCTCTCTCTCTC,A,ATCTCTCTCTCTCTCTC	4
504	MC03	MC_g61ind0504	4915344	0.61668	AC	ACCC,ACCCC,ACC,A	5
505	MC03	MC_g61ind0505	5084034	0.631279	TG	TGGG,TGG,T,TTGG,TTGGGG,TTGGG	7
506	MC03	MC_g61ind0506	5194252	0.704238	ACCCC	A,ACCC,ACC,AC	5
507	MC03	MC_g61ind0507	5341426	0.632883	TGGGG	T,TGGGGG,TGGG,TGG,TG	5
508	MC03	MC_g61ind0508	5424749	0.64335	A	ACC,ACCC,ACCCCCC,ACCCCCCC,ACCCCC,ACCCC	6
509	MC03	MC_g61ind0509	5612173	0.678186	TG	TGGG,TGGGGG,TGGGG,TGG,T	6
510	MC03	MC_g61ind0510	5829459	0.632504	CAAA	CAAAA,CAA,CA,C	5
511	MC03	MC_g61ind0511	6058482	0.659797	ACCC	ACC,AC,A	4
512	MC03	MC_g61ind0512	6059157	0.657437	GTTTT	G,GTTTTT,GTTT,GTT,GT	5
513	MC03	MC_g61ind0513	6095787	0.621967	CAAA	CAAAAA,CAAAA,CAAAAAA,CAAAAAAAA,CAA,C	6
514	MC03	MC_g61ind0514	6176762	0.605449	ATTTT	ATTTTTT,A,ATTTTT,ATTT,ATT,AT	7
515	MC03	MC_g61ind0515	6177737	0.71519	TAAA	TAAAAA,TAAAA,TAAAAAA,TAA,TA,T	7
516	MC03	MC_g61ind0516	6202587	0.640929	ATTT	ATTTTT,ATTTT,ATT,AT,A	5
517	MC03	MC_g61ind0517	6210180	0.653348	CTTTTT	CT,C,CTTTTTT,CTTTT,CTTT,CTT	6
518	MC03	MC_g61ind0518	6295421	0.61138	GAAAA	GCAAAAAAA,GAAA,GAA,GA,G	6
519	MC03	MC_g61ind0519	6302837	0.697264	GTTTT	G,GTTTTT,GTTT,GTT,GT	6
520	MC03	MC_g61ind0520	6343970	0.621907	CAA	CAAAA,CAAA,CA,C,CAAAAAA	6
521	MC03	MC_g61ind0521	6369453	0.659944	GTTTTTTTTTTTTT	GTTTTTT,GTTTTT,GT,GTTTT,G,GTTTTTTTTTTTT	6
522	MC03	MC_g61ind0522	6528513	0.637352	CTTTT	C,CTTT,CTT,CT	5
523	MC03	MC_g61ind0523	6603659	0.68196	CAAAAA	CA,C,CAAAAAA,CAAAA,CAAA,CAA	7
524	MC03	MC_g61ind0524	6700768	0.694596	GATATAT	G,GATATATATATATATATAT,GATATATATATATATAT,GATATATATATATATATATAT,GATATATATATATAT,GATAT	6
525	MC03	MC_g61ind0525	6792905	0.632033	TCCC	TCC,TC,T	4
526	MC03	MC_g61ind0526	6838297	0.651213	GT	GTTT,GTT,GTTTT,GTTTTT,G	6
527	MC03	MC_g61ind0527	7279000	0.718786	TGG	TGGGG,TGGGGG,TGGG,TG,T	6
528	MC03	MC_g61ind0528	7364611	0.622123	ATTT	ATT,AT,A	4
529	MC03	MC_g61ind0529	7951104	0.683039	GAAA	GAAAAA,GAAAAAA,GAA,GA,G	6
530	MC03	MC_g61ind0530	7993976	0.659193	TGG	TGGGG,TGGG,TG,T	5
531	MC03	MC_g61ind0531	8022847	0.612696	CAA	CAAAA,CAAA,CA,C,CAAAAAA	5
532	MC03	MC_g61ind0532	8030925	0.684389	CAAAAA	CA,C,CAAAA,CAAA,CAA	6
533	MC03	MC_g61ind0533	8277805	0.607228	ATTTTTT	ATT,A,ATTTTT,ATTTT,ATTT	4
534	MC03	MC_g61ind0534	8362864	0.702802	CTTT	CTTTTT,CTTTT,CTTTTTT,CTT,CT,C	6
535	MC03	MC_g61ind0535	8537106	0.701997	GCCC	GCCCC,GTCCCCCCACCCCCC,GTCCCCCCC,GCC,GC,G	7
536	MC03	MC_g61ind0536	8623802	0.630405	ATTTTTT	AT,A,ATTTTTTT,ATTTTT,ATTTT,ATTT	6
537	MC03	MC_g61ind0537	8715794	0.602164	TAAAAAA	TAAAAAAAA,TAAAAAAAAA,TAAAAAAA,T,TAAAAA,TAAAA	6
538	MC03	MC_g61ind0538	8870650	0.680062	ACCCCCC	ACC,AC,A,ACCCC,ACCC	5
539	MC03	MC_g61ind0539	8993151	0.667661	TC	TCCC,TCCCC,TCC,T,TTCC	6
540	MC03	MC_g61ind0540	9385002	0.633388	AC	ACCCCCCCCC,ACCCCCCC,ACCCCCCCC,ACCCCCC,A,ACCCTCCCC	7
541	MC03	MC_g61ind0541	9481419	0.601458	CTTTTTTTTT	CTTTTT,CTTTTTTTTTT,C,CTTTTTTTT,CTTTTTTT,CTTTTTT	6
542	MC03	MC_g61ind0542	9508732	0.616387	A	ACACACG,ACACACGCACACG,ACACACGCACACGCACACG	4
543	MC03	MC_g61ind0543	9639938	0.606025	CAAA	CAA,CA,C	4
544	MC03	MC_g61ind0544	9794150	0.64949	GTTT	GTTTT,GTT,GT,G	5
545	MC03	MC_g61ind0545	9836885	0.620989	GAA	GAAAA,GAAA,GAAAAA,GA,GAAAAAA,G	6
546	MC03	MC_g61ind0546	9874391	0.673682	CATATATAT	CATAT,CAT,C,CATATAT	5
547	MC03	MC_g61ind0547	9924061	0.677323	AT	ATTT,ATT,ATTTT,ATTTTT,A	6
548	MC03	MC_g61ind0548	10072838	0.669119	CAA	CAAAA,CAAA,CA,C	5
549	MC03	MC_g61ind0549	10203622	0.6563	ATTTTTT	ATT,AT,A,ATTTT,ATTT	6
550	MC03	MC_g61ind0550	10245952	0.732328	TGGG	TGGGGG,TGGGGGG,TGGGG,TGG,T	6
551	MC03	MC_g61ind0551	10250543	0.605269	CAAA	CAAAAA,CAAAA,CAA,CA,C	6
552	MC03	MC_g61ind0552	10356097	0.662005	GAAAAA	GA,G,GACAAAAA,GAAAA,GAA	6
553	MC03	MC_g61ind0553	10476922	0.604293	TAAAA	T,TAAA,TAA,TA	5
554	MC03	MC_g61ind0554	10519220	0.657184	GTTTTTTTT	G,GTTTTTTTTT,GTTTTTTT,GTTTTTT	5
555	MC03	MC_g61ind0555	10699791	0.616321	GAAAAA	GAAAAAAA,GAAAAAA,G,GAAAA,GAAA	5
556	MC03	MC_g61ind0556	10724556	0.674633	CATAT	CAT,CATATATTTCTAAATATATATATATAT,C,CATATATTTCTAAATATATAATAT,CATATATTTCTAAATATATATATAT,CATATATTTCTAAATATATATATATATATAT	5
557	MC03	MC_g61ind0557	10798328	0.603109	GAAAAA	GAAAAAAA,GAAAAAAAA,GAAAAAA,G,GAAAA,GAAA	5
558	MC03	MC_g61ind0558	10805540	0.646554	TTATATATATATATATA	TTATATATATATA,TTA,T,TTATATATATATATATATA,TTATATATATATATATATATA,TTATATATATATATA	4
559	MC03	MC_g61ind0559	10825243	0.606974	GTTTT	G,GTTTTTT,GTTTTT,GTTT,GTT,GT	7
560	MC03	MC_g61ind0560	10848678	0.661917	CTTTT	CTTTTTT,C,CTTTTT,CTTTTTTT,CTTT,CTT	6
561	MC03	MC_g61ind0561	10986899	0.687418	GTATATATA	GTA,G,GTATATATATATATA,GTATATATATA,GTATATATATATA,GTATATA	6
562	MC03	MC_g61ind0562	11084322	0.686599	CA	CAAA,CAAAA,CAA,C,CAAAAA	6
563	MC03	MC_g61ind0563	11117822	0.666007	CTTTT	C,CTTT,CTT,CT	5
564	MC03	MC_g61ind0564	11146799	0.768627	CAAA	CAAAAA,CAAAA,CAAAAAA,CAA,CA,C	7
565	MC03	MC_g61ind0565	11436535	0.678387	CATATATATAT	CATATAT,C,CATAT,CATATATATATAT,CAT,CATATATAT	6
566	MC03	MC_g61ind0566	11450231	0.62392	GGAGAGAGAGAGA	GGAGAGAGA,GGAGAGA,GGA,G,GGAGAGAGAGA	5
567	MC03	MC_g61ind0567	11748614	0.611247	CTT	CTTTT,CTTT,CTTTTT,CTTTTTT,CT,C	6
568	MC03	MC_g61ind0568	11752478	0.609154	CT	CTTT,CTT,CTTTT,C	5
569	MC03	MC_g61ind0569	11783240	0.753261	CAAAAAA	CAA,CA,C,CAAAAA,CAAAA,CAAA	7
570	MC03	MC_g61ind0570	11939367	0.697741	ATCTCTC	ATCTCTCTCTCTCTCTCTC,ATCTCTCTCTCTC,ATCTC,ATCTCTCTCTCTCTC,A,ATCTCTCTCTCTCTCTC	6
571	MC03	MC_g61ind0571	11940660	0.617651	CTT	CTTTT,CTTT,CTTTTT,CT,C	6
572	MC03	MC_g61ind0572	12008259	0.607784	CATATAT	CAT,C,CATATATAT,CATATATATAT,CATAT	6
573	MC03	MC_g61ind0573	12026280	0.672464	CCTCTCTCTCT	C,CCTCTCTCTCTCTCTCT,CCTCTCTCTCTCTCTCTCT,CCTCTCTCTCTCT,CCTCTCTCTCTCTCT	5
574	MC03	MC_g61ind0574	12219607	0.65122	CAAAA	C,CAAA,CAA,CA	5
575	MC03	MC_g61ind0575	12315354	0.664071	TAAAAA	TA,T,TAAAA,TAAA,TAAAAAAAAA,TAA	6
576	MC03	MC_g61ind0576	12424581	0.619046	GGAGA	GGAGGGAGAGAGAGAGAGAGA,GGA,G,GGAGAGAGA,GGAGGGAGAGAGAGAGAGAGAGA,GGAGAGA	6
577	MC03	MC_g61ind0577	12491120	0.661557	GAAAA	G,GAAA,GAA,GA	5
578	MC03	MC_g61ind0578	12666967	0.659721	CAAA	CAAAA,CAA,CA,C	5
579	MC03	MC_g61ind0579	12726171	0.677392	CT	CTTT,CTTTTTT,CTTTT,CTTTTT,C,CTTTTTTT	7
580	MC03	MC_g61ind0580	12880058	0.699106	TAAAA	T,TAAAAA,TAAA,TAA,TA	6
581	MC03	MC_g61ind0581	13299278	0.668702	G	GAA,GA,GAAA	4
582	MC03	MC_g61ind0582	13555954	0.727269	TAAA	TAAAAA,TAAAA,TAAAAAA,TAA,TA,T	6
583	MC03	MC_g61ind0583	13645151	0.609689	ATTT	ATTTTTTTT,ATTTT,ATTTTTT,ATT,AT,A	5
584	MC03	MC_g61ind0584	13647040	0.615586	CTTTT	C,CCTTTTTT,CTTTTT,CTTT,CTT,CT	7
585	MC03	MC_g61ind0585	13865043	0.613259	AATATAT	AAT,A,AATAT	4
586	MC03	MC_g61ind0586	13940886	0.676829	CTTT	CTTTTT,CTTTT,CTT,CT,C	6
587	MC03	MC_g61ind0587	13956968	0.66876	GAAAAA	GA,G,GAAAA,GAAA,GAA	6
588	MC03	MC_g61ind0588	14019148	0.622159	CAAAA	C,CAAAAA,CAAA,CAA,CA	5
589	MC03	MC_g61ind0589	14040948	0.615245	CAAA	CAAAAA,CAAAA,CAAAAAA,CAA,CA,C	6
590	MC03	MC_g61ind0590	14111618	0.746965	TTTCTTCTTCTTCTTCTTCTTCTTC	TTTCTTCTTCTTCTTCTTC,TTTCTTCTTCTTCTTCTTCTTCTTCTTC,TTTCTTCTTCTTC,TTTCTTCTTCTTCTTC,T,TTTCTTC	6
591	MC03	MC_g61ind0591	14122969	0.748687	TTC	TTCTCTCTC,TTCTCTC,T,TTCTCTCTCTC,TTCTC	6
592	MC03	MC_g61ind0592	14123805	0.725656	GAAA	GAAAAA,GAAAA,GAA,GA,G	6
593	MC03	MC_g61ind0593	14128930	0.616988	GGAGAGAGA	GGAGAGA,GGAGA,GGAGAGAGAGAGAGA,G,GGAGAGAGAGAGA,GGAGAGAGAGA	7
594	MC03	MC_g61ind0594	14134546	0.617345	TAGAGAGAGAGAGAGAGAGAGAGAGAGAGAG	T,TAGAGAGAGAGAGAGAGAGAG,TAGAGAGAGAGAGAGAGAG,TAGAGAGAG,TAGAGAGAGAGAGAGAG,TAGAGAGAGAGAGAGAGAGAGAGAG	7
595	MC03	MC_g61ind0595	14149144	0.664103	CAA	CAAAA,CAAA,CA,C	5
596	MC03	MC_g61ind0596	14210441	0.608188	GCCCCCCCCCCCC	GCCCCCCCC,GCCCCCCC,GCCCCCC,G,GCCCCCCCCCC,GCCCCCCCCC	5
597	MC03	MC_g61ind0597	14226071	0.629253	ACC	ACCCC,ACCC,AC,A	5
598	MC03	MC_g61ind0598	14247111	0.660296	CAAA	CAAAA,CAA,CA,C	5
599	MC03	MC_g61ind0599	14329557	0.691149	TAGAG	T,TAGAGAGAG,TAGAGAG,TATAGAGAG,TAG	6
600	MC03	MC_g61ind0600	14431932	0.706409	ATTTTTTTT	ATTTT,ATTT,ATT,AT,A,ATTTTT	7
601	MC03	MC_g61ind0601	14452131	0.634283	ACTCTCTCTCTCTCTCTCTCTCTCTCTCT	ACTCTCTCTCTCTCT,ACTCTCTCTCTCT,ACT,A,ACTCTCTCTCTCTCTCTCTCTCTCTCT,ACTCTCTCTCTCTCTCTCTCTCTCT	5
602	MC03	MC_g61ind0602	14506244	0.620293	CAAAAA	CAAAAAAA,C,CAAAAAA,CAAAA,CAAA	6
603	MC03	MC_g61ind0603	14544596	0.664769	CAAAAAAAAAAAAAAAAAAAAAAAAAAAAAA	C,CAAAAA,CAAA,CAAAA,CAA	6
604	MC03	MC_g61ind0604	14731122	0.618146	GAA	GAAAA,GAAAAA,GAAA,GA,G	6
605	MC03	MC_g61ind0605	14741548	0.648123	TAGAGAGAGAGAGAGAGAGAGAGAGAGAGAGAGAG	TAGAG,TAGAGAGAGAGAGAGAGAGAGAG,T,TAGAGAGAGAGAGAGAGAGAG,TAGAGAGAGAGAGAGAGAGAGAGAGAGAGAGAG,TAGAGAGAGAGAGAGAGAGAGAGAGAGAGAG	6
606	MC03	MC_g61ind0606	14847994	0.631707	CAA	CAAAA,CAAA,CA,C	5
607	MC03	MC_g61ind0607	14878841	0.63598	ATCTCTCTCTCTCTCTC	ATCTC,ATC,A,ATCTCTCTCTCTCTC,ATCTCTCTCTCTC,ATCTCTCTCTC	7
608	MC03	MC_g61ind0608	14897923	0.668443	GTTTT	G,GTTTTT,GTTT,GTT,GT	6
609	MC03	MC_g61ind0609	14938925	0.602493	CAAAA	C,CAAAAA,CAAA,CAA,CA	6
610	MC03	MC_g61ind0610	15079785	0.621138	GATATATATAT	GATATATATATATATAT,GATATAT,G,GATATATATATAT,GATATATATATATAT,GATATATAT	6
611	MC03	MC_g61ind0611	15126828	0.642384	CAAA	CAAAA,CAA,CA,C	5
612	MC03	MC_g61ind0612	15231716	0.707619	AATAT	AATATATATATATAT,AATATATATATATATATAT,AAT,A,AATATAT,AATATATATATATATAT	6
613	MC03	MC_g61ind0613	15236091	0.73799	ATTTTTTT	ATTTTTTTTT,ACTTTTTTT,ATTTTT,ATTTT,A,ATTTTTTTT	6
614	MC03	MC_g61ind0614	15240868	0.604953	CA	CAA,CAAAA,C,CAAACAA,CAAAAA	6
615	MC03	MC_g61ind0615	15810764	0.632053	CTTTTT	C,CTTTTTT,CTTTT,CTTT,CTT	5
616	MC03	MC_g61ind0616	15833907	0.642673	CTT	CTTTT,CTTT,CTTTTT,C	4
617	MC03	MC_g61ind0617	15933473	0.785921	GAA	GAAA,GA,G,GTCAA,GTAA	6
618	MC03	MC_g61ind0618	16018198	0.60487	CAA	CAAA,CA,C	4
619	MC03	MC_g61ind0619	16449119	0.649394	AATATATATATATATATAT	AATATATATATATAT,AATATATAT,AATATATATATAT,AATATATATAT,AAT,A	5
620	MC03	MC_g61ind0620	16745717	0.609679	TTCTCTCTCTC	TTCTCTC,T,TTCTC,TTCTCTCTC,TTCTCTCTCTCTC	5
621	MC03	MC_g61ind0621	16831026	0.662127	AATAT	AATATATATAT,A,AATATAT,AATATATAT,AAT	6
622	MC03	MC_g61ind0622	16839739	0.645375	ATT	ATTTT,ATTT,ATTTTT,AT,A	5
623	MC03	MC_g61ind0623	17078663	0.727547	GTTTT	G,GTTTTT,GTTT,GTT,GT	6
624	MC03	MC_g61ind0624	17131253	0.601507	GA	GAAA,GAA,GAAAA,G	5
625	MC03	MC_g61ind0625	17180103	0.672996	CAA	CAAAA,CAAA,CAAAAA,CA,C,CAAAAAA	6
626	MC03	MC_g61ind0626	17420167	0.657616	GTTTTTTTTTT	G,GTT,GT,GTTTTTTTTT,GTTTTTTTT,GTTTTTTT	5
627	MC03	MC_g61ind0627	17444219	0.647968	GAA	GAAAA,GAAA,GA,G	5
628	MC03	MC_g61ind0628	17463393	0.614775	GTTTTT	GT,G,GTTTT,GTTT,GTT	6
629	MC03	MC_g61ind0629	17571794	0.688936	T	TATATATATATAC,TATATAC,TATATATATAC,TATATATAC,TATATATATATATAC	6
630	MC03	MC_g61ind0630	17667685	0.638049	AATATATATAT	A,AATATATAT,AATATAT,AATAT,AATATATATATAT,AAT	6
631	MC03	MC_g61ind0631	17844119	0.693341	TGAGAGAGAGAGAGAGAGAGAGAGAGAGAGAGAGAGAGAGA	TGAGAGAGAGAGAGAGAGAGAGAGAGAGAGAGAGAGA,T,TGAGAGAGAGAGAGAGAGAGAGAGAGAGAGAGAGA,TGAGAGAGAGAGAGAGAGAGAGAGAGA,TGAGAGAGAGAGAGAGAGAGAGAGAGAGAGAGAGAGAGAGAGA,TGAGAGAGAGAGAGAGAGAGAGAGAGAGAGAGAGAGAGA	6
632	MC03	MC_g61ind0632	18131936	0.627379	CAAAAA	CA,C,CAAAAAA,CAAAA,CAA	6
633	MC03	MC_g61ind0633	18140492	0.678403	CCTCTCTCTCTCTCTCT	C,CCTCTCTCTCTCTCT,CCTCTCTCTCTCTCTCTCTCTCTCTCT,CCTCTCTCTCTCT,CCTCTCTCTCTCTCTCTCT,CCTCTCTCTCT	7
634	MC03	MC_g61ind0634	18179866	0.664559	GAAAAA	GA,GAAAAAA,G,GAAAA,GAAA,GAA	7
635	MC03	MC_g61ind0635	18445150	0.60533	CTTT	CTT,CT,CTTTCTTTGTTT,CTTTCTTTGTTTCTTTT,C	5
636	MC03	MC_g61ind0636	18761548	0.621336	TAAA	TAAAA,TAA,TA,T	5
637	MC03	MC_g61ind0637	18872619	0.612374	AGG	AGGG,AG,A	4
638	MC03	MC_g61ind0638	18955920	0.614711	ATTTTTTTTT	ATTTT,ATT,A,ATTTTTTTT,ATTTTTTT,ATTTTTT	5
639	MC03	MC_g61ind0639	19029117	0.607187	TAAA	TAAAA,TAA,TA,T	5
640	MC03	MC_g61ind0640	19036610	0.613498	CTTT	CTTTTT,CTTTT,CTT,CT,C	6
641	MC03	MC_g61ind0641	19118926	0.681068	CATATATATATATATATATATATATATAT	CATATATAT,CATATAT,CATAT,CATATATATATAT,CATATATATAT,C	6
642	MC03	MC_g61ind0642	19183394	0.679912	CAA	CAAAA,CAAA,CAAAAA,CA,C	5
643	MC04	MC_g61ind0643	48089	0.612465	TAAAAA	TA,T,TAAAA,TAAA,TAA	6
644	MC04	MC_g61ind0644	97040	0.664216	CAAAA	C,CAAAAA,CAAA,CAA,CA	6
645	MC04	MC_g61ind0645	144793	0.677098	GTTT	GTTTT,GTT,GT,G	5
646	MC04	MC_g61ind0646	163737	0.600105	CT	CTTT,CTT,C	4
647	MC04	MC_g61ind0647	339096	0.604242	CTTTTTT	C,CTTTTTTT,CTTTTT,CTTTT,CTTT	5
648	MC04	MC_g61ind0648	377857	0.632428	GTATATATATATATA	GTATATATATA,GTA,G,GTATATATATATATATATA,GTATATATATATATATA,GTATATATATATA	5
649	MC04	MC_g61ind0649	423210	0.689267	TGAGAGAGAGAGAGAGAGAGAGAGAGAGA	TGAGAGAGAGAGAGAGA,TGAGAGAGAGAGA,TGAGAGAGAGA,T,TGAGAGAGAGAGAGAGAGAGAGAGA,TGAGAGAGAGAGAGAGAGAGAGA	5
650	MC04	MC_g61ind0650	690224	0.675951	ATTTT	A,ATTTTT,ATTT,ATT,AT	5
651	MC04	MC_g61ind0651	694353	0.62971	CATATATAT	CATAT,CAT,CATATATATAT,C,CATATATATATAT,CATATAT	7
652	MC04	MC_g61ind0652	915522	0.639591	CA	CAAA,CAA,C	4
653	MC04	MC_g61ind0653	1007945	0.732061	C	CTTTTT,CTTT,CCTTTTTTTT,CTTTT,CTTTTTTT,CTTTTTT	7
654	MC04	MC_g61ind0654	1119135	0.676159	CA	CAA,CCAAAAAA,CCAAAAA,C	5
655	MC04	MC_g61ind0655	1160470	0.622055	CTTT	CCTTTTT,CTTTT,CTT,CT,C	5
656	MC04	MC_g61ind0656	1204161	0.64287	CTTTTT	CT,C,CTTTTTT,CTTTT,CTTT	5
657	MC04	MC_g61ind0657	1327984	0.606398	CTTTTTTTTT	CTTTTTTTTTT,CTTTTTTTTTTTT,C,CTTTTTTTTTTTTT,CTTTTTTTT,CTTTTTTT	6
658	MC04	MC_g61ind0658	1351417	0.612134	GAAAA	G,GAAAAA,GAAA,GAA,GA	6
659	MC04	MC_g61ind0659	1420895	0.605638	TAAAA	T,TAAA,TAA,TA	5
660	MC04	MC_g61ind0660	1422635	0.627754	TAA	TAAAA,TAAAAA,TAAA,TA,T	5
661	MC04	MC_g61ind0661	1422856	0.697134	TA	TAAA,TAAAA,TAAAAAA,T,TAAAAAAA,TAAAAA	7
662	MC04	MC_g61ind0662	1489876	0.616399	GAA	GAAAA,GAAAAA,GAAA,GA,G,GAAAAAA	7
663	MC04	MC_g61ind0663	1606740	0.663625	TAAA	TAAAAA,TAAAA,TAA,TA,T	6
664	MC04	MC_g61ind0664	1631752	0.627053	CATATATATATATATAT	CATATATATATAT,CATATATATAT,C,CATATATATATATAT	5
665	MC04	MC_g61ind0665	1635023	0.626104	TAAAA	T,TAAAAA,TAAA,TAA,TA	5
666	MC04	MC_g61ind0666	1667899	0.604405	CATATATAT	CATAT,CATATATATATATAT,CAT,CATATATATAT,C,CATATAT	6
667	MC04	MC_g61ind0667	1704643	0.673579	CTT	CTTTT,CTTT,CT,C	5
668	MC04	MC_g61ind0668	1909616	0.664671	CAAA	CAAAAA,CAAAA,CAA,CA,C	6
669	MC04	MC_g61ind0669	1962789	0.711336	ATTTTTT	ATTTTTTTT,ATTTTT,ATTTT,A,ATTTTTTT,ATTTTTTTTT	6
670	MC04	MC_g61ind0670	1965381	0.654483	CATATAT	CATATATATATAT,C,CATATATAT,CATATATATAT,CATAT	5
671	MC04	MC_g61ind0671	2113925	0.647486	CA	CAAA,CAAAA,CAA,C	5
672	MC04	MC_g61ind0672	2146775	0.632694	GTT	GTTTT,GT,G,GTTT,GTTTTT	5
673	MC04	MC_g61ind0673	2207220	0.629347	GTTT	GTTTTT,GTTTT,GTT,GT,G	6
674	MC04	MC_g61ind0674	2221218	0.610679	CA	CAAA,CAA,CAAAA,C	5
675	MC04	MC_g61ind0675	2766474	0.643812	C	CTT,CT,CTTT	4
676	MC04	MC_g61ind0676	2772930	0.638102	CT	CTTT,CTT,CTTTT,CTTTTT,C	5
677	MC04	MC_g61ind0677	2824600	0.685698	GTTTT	G,GTTTTT,GTTT,GTT,GT	6
678	MC04	MC_g61ind0678	3028214	0.623287	CTTT	CTTTT,CTT,CT,C	4
679	MC04	MC_g61ind0679	3083546	0.640853	CAAAAAAA	CAAA,CAAAAAAAA,C,CAAAAAA,CAAAAA,CAAAA	6
680	MC04	MC_g61ind0680	3086135	0.658496	TAAA	TAAAAA,TAAAA,TAA,TA,T	6
681	MC04	MC_g61ind0681	3135133	0.611924	CAAAAAA	CAAAAAAA,CA,C,CAAAAA,CAAAA,CAAA	6
682	MC04	MC_g61ind0682	3135673	0.67111	AAGAGAGAGAG	AAGAGAAAGAGAGAGAGAGAGAGAGAGAGAGAGAGAG,A,AAGAGAGAGAGAG,AAGAGAG,AAGAG,AAG	7
683	MC04	MC_g61ind0683	3147271	0.634989	G	GAA,GA,GAAA,GAC,GACAAAAAA,GAAAA	5
684	MC04	MC_g61ind0684	3170661	0.605627	TAA	TTTAAA,TTTAAAA,TTTAAAAA,TA,T	4
685	MC04	MC_g61ind0685	3178332	0.650912	CTTTTTTTTT	CTTTTTTTTTTT,CTTTTTTTTTT,CT,C,CTTTTTTTTTTTT,CTTTTTTTT	5
686	MC04	MC_g61ind0686	3190716	0.71372	C	CA,CAAAAA,CAAAAAAA,CAAAAAA,CAAAAAAAA	6
687	MC04	MC_g61ind0687	3190791	0.663884	ATCTC	ATCTCTCTCTCTCTCTC,ATCTCTCTCTCTCTCTCTCTC,ATC,ATCTCTCTCTCTC,A,ATCTCTCTCTCTCTC	6
688	MC04	MC_g61ind0688	3196059	0.757418	GAAAAAA	GAAAAAAA,GAAAAA,GAAAA,GAAA,GAA,G	6
689	MC04	MC_g61ind0689	3199709	0.776968	TA	TAAA,TAAAA,TAA,TAAAAAA,T,TAAAAA	7
690	MC04	MC_g61ind0690	3206945	0.617369	T	TAA,TAAA,TA,TAAAAA,TAAAAAA,TAAAA	5
691	MC04	MC_g61ind0691	3278599	0.687605	GA	GAAA,GAA,GAAAA,G	5
692	MC04	MC_g61ind0692	3395763	0.661273	TAAA	TAAAA,TAAAAAAAA,TAA,TA,TAAAAAAA,T	7
693	MC04	MC_g61ind0693	3543647	0.602209	CTT	CTTTT,CTTT,CT,C	5
694	MC04	MC_g61ind0694	3672080	0.688116	GATATATATATATATATAT	GATATATATATATAT,GATATATATATATATATATAT,GAT,G,GATATATATATATATAT	5
695	MC04	MC_g61ind0695	3730115	0.631918	GATATAT	GAT,G,GATATATAT,GATAT	5
696	MC04	MC_g61ind0696	3742764	0.686345	CATATATATATATATAT	CATATATATATAT,CATATAT,CATATATAT,CATAT,C,CATATATATATATAT	6
697	MC04	MC_g61ind0697	3770277	0.639952	CAAAA	C,CAAAAA,CAAA,CAA,CA	6
698	MC04	MC_g61ind0698	3772994	0.615532	C	CAA,CA,CAAA,CAAAAA,CAAAA,CAAAAAAAA	5
699	MC04	MC_g61ind0699	3783885	0.627754	GTTTTTTTTTTTTTTTTTTTTTTT	GTT,GTTT,G,GT	5
700	MC04	MC_g61ind0700	3795041	0.668731	CTTTT	C,CTTT,CTT,CT	5
701	MC04	MC_g61ind0701	3807690	0.668938	T	TAA,TA,TAAA	4
702	MC04	MC_g61ind0702	3965406	0.619537	CAAAAAAA	CAAAAAAAA,C,CAAAAAA,CAAAAA	4
703	MC04	MC_g61ind0703	3995007	0.606336	T	TATC,TATCATC,TATTATC	4
704	MC04	MC_g61ind0704	4008038	0.646535	GAAAA	G,GAAAAA,GAAA,GAA,GA	6
705	MC04	MC_g61ind0705	4026810	0.606807	TAAA	TAAAA,TAA,TA,T	4
706	MC04	MC_g61ind0706	4054400	0.600978	C	CTTTTT,CTTT,CTTCT,CTTTT	4
707	MC04	MC_g61ind0707	4058458	0.751597	TAAA	TTTAAAA,TAAAA,TAA,TA,T	6
708	MC04	MC_g61ind0708	4059516	0.601263	GAA	GAAAA,GAAA,GA,G	5
709	MC04	MC_g61ind0709	4126227	0.610312	TAAAA	T,TAAAAAA,TAAAAA,TAAA,TA	5
710	MC04	MC_g61ind0710	4133629	0.610792	GT	GTTT,GTT,GTTTT,G	5
711	MC04	MC_g61ind0711	4145178	0.676163	ACC	ACCCC,ACCC,AC,A	5
712	MC04	MC_g61ind0712	4200913	0.684521	CTT	CTTTT,CTTT,CTTTTT,CT,C	6
713	MC04	MC_g61ind0713	4235311	0.688483	AATATATATATAT	AATATATAT,AATATAT,AATATATATATATAT,A,AATATATATATATATAT,AATATATATAT	7
714	MC04	MC_g61ind0714	4236230	0.623296	CTT	CTTTT,CTTT,CTTTTT,CT,C	5
715	MC04	MC_g61ind0715	4237070	0.633814	A	ATT,ATTTT,ATTTTT,AT,ATTT,ATTTTTT	7
716	MC04	MC_g61ind0716	4251266	0.672645	GA	GAAA,GAA,GAAAA,G	5
717	MC04	MC_g61ind0717	4252029	0.600467	GT	GTTT,GTT,GTTTT,G	5
718	MC04	MC_g61ind0718	4255841	0.698683	A	AAGAGAGAGAGAGAGAGAGAGAGAGAGAG,AAGAGAGAGAGAGAGAGAGAGAGAGAGAGAGAG,AAGAGAGAGAGAGAGAGAGAGAGAGAG,AAGAGAGAGAGAGAGAGAGAGAGAGAGAGAGAGAG,AAGAGAGAGAGAGAGAGAGAGAGAGAGAGAG,AAGAGAGAGAGAGAGAGAGAGAGAG	7
719	MC04	MC_g61ind0719	4280197	0.62321	CTT	CTTTT,CTTT,CTTTTT,CTTTTTT,C	5
720	MC04	MC_g61ind0720	4314418	0.65967	ATTT	ATTTTT,ATTTT,ATTTATTTTTTT,AT,A	5
721	MC04	MC_g61ind0721	4347895	0.749373	CTT	CTTTT,CTTT,CTTTTT,CT,C	6
722	MC04	MC_g61ind0722	4373220	0.654392	CAAA	CAAAAA,CAAAA,CAA,CA,C	6
723	MC04	MC_g61ind0723	4394984	0.61839	CA	CAAA,CAAAA,CAA,C,CAAAAA	6
724	MC04	MC_g61ind0724	4574144	0.674645	C	CAAAAAAA,CAAAAAA,CAAAAAAAA,CAAAAAAAAA	5
725	MC04	MC_g61ind0725	4580476	0.729385	TAAAAAAA	TAAA,TAA,TA,T,TAAAAA	6
726	MC04	MC_g61ind0726	4603603	0.682856	GTTT	GTTTTT,GTTTT,GTT,GT,G	5
727	MC04	MC_g61ind0727	4659749	0.606853	A	AAG,AAAG,AG,AAAAAG,AAAAG,AAAAAAG	7
728	MC04	MC_g61ind0728	4696798	0.627546	GTT	GTTTT,GTTT,GTTTTT,GT,G	5
729	MC04	MC_g61ind0729	4714419	0.605328	T	TACAC,TACAAAC,TACACAC,TACACACAC	4
730	MC04	MC_g61ind0730	4737200	0.612782	CAAAA	CAAAAAA,C,CAAAAA,CAAA,CAA,CA	5
731	MC04	MC_g61ind0731	4826083	0.626132	TTCTCTCTCTCTCTCTC	TTCTCTCTCTCTC,TTC,T,TTCTCTCTCTCTCTCTCTCTC,TTCTCTCTCTCTCTC,TTCTCTCTCTCTCTCTCTC	5
732	MC04	MC_g61ind0732	4861545	0.66877	GA	GAAA,GAA,GAAAA,G	5
733	MC04	MC_g61ind0733	4868432	0.611433	ATTT	ATTTTT,ATTTT,ATT,AT,A	5
734	MC04	MC_g61ind0734	4909485	0.709746	TACACAC	TAC,TACACACAC,T,TACAC	5
735	MC04	MC_g61ind0735	4972800	0.69991	G	GTT,GTGT,GT,GTTT	5
736	MC04	MC_g61ind0736	4986971	0.614583	GTTT	GTTTTT,GTTTT,GTT,GT,G	6
737	MC04	MC_g61ind0737	5003752	0.612929	A	AAGACAATGAAGAGAGAC,AATGACAATGAAGAGAGAC,AAAAGACAATGAAGAGAGAC	4
738	MC04	MC_g61ind0738	5032100	0.628172	CAAAAA	CAAAAAAA,CAAAAAA,C,CAAAA,CAAA,CAA	6
739	MC04	MC_g61ind0739	5033580	0.762928	AAGAGAGAGAGAGAGAGAGAGAGAGAGAG	AAGAGAGAGAGAGAGAGAG,AAGAGAGAGAGAGAGAG,AAGAGAGAGAGAGAG,AAGAGAGAGAGAGAGAGAGAGAGAGAGAGAG,AAGAGAGAGAGAG,A	6
740	MC04	MC_g61ind0740	5047969	0.621149	ATTTT	A,ATTTTT,ATTT,ATT,AT	6
741	MC04	MC_g61ind0741	5081252	0.697575	CTTT	CTTTTTTTT,CTTTT,CTTTTTT,CTTTTTTT,CTT,C	7
742	MC04	MC_g61ind0742	5082532	0.63525	GT	GTTT,GTT,GTTTT,G	5
743	MC04	MC_g61ind0743	5132792	0.62511	TAAAAAAAAAAA	TAAAAAAA,TAAAAAA,TAAAAA,TA,T,TAAAAAAAAAA	5
744	MC04	MC_g61ind0744	5147139	0.778575	A	ATATATATG,ATATATATATG,ATATG,ATATATATATATATG,ATATATATATATG,ATATATG	7
745	MC04	MC_g61ind0745	5202847	0.657994	CA	CAAA,CAA,CAAAA,C,CAAAAA	6
746	MC04	MC_g61ind0746	5262137	0.703569	AATATAT	AATATATATATAT,AAT,A,AATATATAT,AATATATATAT,AATAT	7
747	MC04	MC_g61ind0747	5521651	0.70057	CT	CTTT,CTT,CTTTT,C	5
748	MC04	MC_g61ind0748	5676312	0.606517	AT	ATTT,ATT,ATTTT,ATTTTT,A	6
749	MC04	MC_g61ind0749	5724915	0.636555	GTTTT	G,GTTTTTT,GTTTTT,GTTT,GTT	5
750	MC04	MC_g61ind0750	5766447	0.68244	TAAAA	T,TAAA,TAA,TA	5
751	MC04	MC_g61ind0751	5814512	0.684056	ATTTT	A,ATTTTT,ATTT,ATT,AT	5
752	MC04	MC_g61ind0752	5850222	0.618025	CAAAA	C,CAAAAAA,CAAAAA,CAAA,CAA,CA	7
753	MC04	MC_g61ind0753	5856550	0.632098	ATTTT	A,ATTTTTT,ATTTTT,ATTT,ATT	6
754	MC04	MC_g61ind0754	5870765	0.636245	TTC	TTCTCTC,T,TTCTC	4
755	MC04	MC_g61ind0755	5870772	0.645905	TCCCC	T,TCCC,TCC,TC	5
756	MC04	MC_g61ind0756	5870773	0.65487	C	CTCT,CTC,CTCTCCC,CT,CTCTCCCC	6
757	MC04	MC_g61ind0757	6065158	0.696717	CTTTTTT	CTT,CT,C,CTTTTT,CTTTT,CTTT	5
758	MC04	MC_g61ind0758	6132036	0.612464	TAA	TAAAA,TAAA,TAAAAA,TA,T	5
759	MC04	MC_g61ind0759	6209756	0.609378	CCTCTCTCTCTCT	CCTCTCTCT,CCT,CCTCTCT,CCTCT,C,CCTCTCTCTCT	5
760	MC04	MC_g61ind0760	6455074	0.621049	GTTT	GTTTT,GTT,GT,G	5
761	MC04	MC_g61ind0761	6542414	0.643417	CAA	CAAAA,CAAA,CA,C,CAAAAAAAAAA	6
762	MC04	MC_g61ind0762	6544526	0.623383	TC	TTTC,T,TTCC	4
763	MC04	MC_g61ind0763	6569194	0.660949	CAA	CAAAA,CAAAAA,CA,C,CAAAAAA	6
764	MC04	MC_g61ind0764	6587936	0.603931	CTTT	CTTTTT,CTTTT,CTT,CT,C	5
765	MC04	MC_g61ind0765	6630668	0.614711	CAA	CAAAA,CAAA,CA,C,CCAAAAAAA,CCAAA	6
766	MC04	MC_g61ind0766	6694637	0.677241	CAAAAAAAAAAAAAA	CAAAAAAAAAA,CAAAAAAAAAAAAAAA,C,CAAAAAAAAAAAAA,CAAAAAAAAAAAA,CAAAAAAAAAAA	6
767	MC04	MC_g61ind0767	6708704	0.612962	TG	TGGG,TGGGG,TGG,T	5
768	MC04	MC_g61ind0768	6759960	0.673739	G	GTT,GT,GTTT,GTTTTTTTT,GTTTTTG,GTTTTTT	6
769	MC04	MC_g61ind0769	6760639	0.689254	ATTTTT	ATTTTTTT,A,ATTTTTT,ATTTTTTTT,ATTTT,ATTT	5
770	MC04	MC_g61ind0770	6785934	0.704738	CAAAA	C,CAAAAAA,CAAAAA,CAAA,CAA,CA	6
771	MC04	MC_g61ind0771	6837590	0.691332	CTTTT	C,CTTTTT,CTTT,CTT,CT	6
772	MC04	MC_g61ind0772	7082175	0.654915	CAAAAAAAA	CAAAA,CA,C,CAAAAAAA	5
773	MC04	MC_g61ind0773	7167998	0.611149	ACCCC	A,ACCC,ACC,AC	4
774	MC04	MC_g61ind0774	7316445	0.611603	ATTT	ATTTTT,ATTTTTT,ATT,AT,A	5
775	MC04	MC_g61ind0775	7548409	0.663849	CTTTTTT	CTT,CT,C,CTTTTTTT,CTTTTT	6
776	MC04	MC_g61ind0776	7635316	0.659296	CAAAA	C,CAAAAA,CAAA,CAA,CA	6
777	MC04	MC_g61ind0777	7710623	0.63493	AATATATATAT	AATATAT,A,AATAT,AATATATATATAT,AATATATAT	5
778	MC04	MC_g61ind0778	7752971	0.679451	AATATATATATATAT	AATATATATATATATATATAT,AATAT,AATATATAT,AAT,AATATAT,A	6
779	MC04	MC_g61ind0779	7907483	0.67591	GTATATA	GTA,G,GTATATATA,GTATA	5
780	MC04	MC_g61ind0780	8046030	0.679908	GCCCC	G,GCCC,GCC,GCGCCCCC,GC	4
781	MC04	MC_g61ind0781	8091463	0.663999	T	TCC,TCCC,TC	4
782	MC04	MC_g61ind0782	8229482	0.624759	TTA	TTATATATATATA,TTATATATA,TTATATA,TTATA,T	6
783	MC04	MC_g61ind0783	8290742	0.656183	AGGGG	A,AGGGGGG,AGGGGG,AGGG,AGG,AG	5
784	MC04	MC_g61ind0784	8491839	0.696131	GTTTTTTTTTTTTTTT	GTTT,GTTTT,GT,GTT,G	6
785	MC04	MC_g61ind0785	8587165	0.756351	AGGGGG	AG,A,AGGGG,AGGG,AGG	6
786	MC04	MC_g61ind0786	8688997	0.667412	GTTTTT	GT,G,GTTTT,GTTT,GTT	5
787	MC04	MC_g61ind0787	8779417	0.657471	TCCCC	T,TCCCCC,TCCC,TCC,TC	6
788	MC04	MC_g61ind0788	8854933	0.618457	TGGG	TGGGGG,TGGGG,TGG,TG,T	5
789	MC04	MC_g61ind0789	8884480	0.734324	CTTTT	C,CTTTTT,CTTTTTTTT,CTTT,CTT,CT	6
790	MC04	MC_g61ind0790	9084584	0.653727	T	TCC,TCCC,TC	4
791	MC04	MC_g61ind0791	9092951	0.662749	ACCC	ACCCCC,ACCCC,ACC,AC,A	6
792	MC04	MC_g61ind0792	9149835	0.633278	TGGG	TGGGG,TGG,TG,T	5
793	MC04	MC_g61ind0793	9200479	0.627534	CAGAGAGAGAGAGAGAG	CAGAGAGAGAGAG,CAGAGAGAGAG,CAGAGAGAGAGAGAGAGAGAG,CAGAGAGAGAGAGAGAGAG,C,CAGAGAGAGAGAGAG	5
794	MC04	MC_g61ind0794	9469525	0.630974	AGG	AGGGG,AGGGGG,AGGG,AG,A	5
795	MC04	MC_g61ind0795	9660271	0.722752	GCCCCCCC	GCCC,GCC,G,GCCCCCC,GCCCCC,GCCCC	5
796	MC04	MC_g61ind0796	9948740	0.756654	C	CCCCT,CCT,CCCT,CCCCCCT,CCCCCT	6
797	MC04	MC_g61ind0797	9973772	0.631353	CTT	CTTTT,CTTT,CT,C	5
798	MC04	MC_g61ind0798	9994059	0.602026	C	CCAGTG,CCAGT,CCAG	4
799	MC04	MC_g61ind0799	10020566	0.650365	A	ATT,AT,ATTT	4
800	MC04	MC_g61ind0800	10088746	0.619608	G	GTT,GTTTTT,GT,GTTT,GTTTT	5
801	MC04	MC_g61ind0801	10103088	0.722851	TGGGAAGGGAAGGGAA	TGGGAAGGGAAGGGAAGGGAAGGGAAGGGAA,TGGGATGGGAAGGGAAGGGAAGGGAAGGGAAGGGAA,TGGGAAGGGAAGGGAAGGGAAGGGAA,T,TGGGAAGGGAAGGGAAGGGAA	6
802	MC04	MC_g61ind0802	10112456	0.710012	CAAAAA	CA,C,CAAAA,CAAA,CAA	6
803	MC04	MC_g61ind0803	10165451	0.63683	GTT	GTTTT,GTTT,GTTTTT,GTTTTTT,G	5
804	MC04	MC_g61ind0804	10167403	0.63494	TAAAA	T,TAAA,TAA,TA	5
805	MC04	MC_g61ind0805	10277794	0.682776	C	CTT,CTTTT,CT,CTTT	5
806	MC04	MC_g61ind0806	10503279	0.605136	C	CTT,CT,CTTT,CTTTT	5
807	MC04	MC_g61ind0807	10503638	0.601778	CTTTTTT	CTT,CT,C,CTTTTTTT,CTTT	6
808	MC04	MC_g61ind0808	10699396	0.656226	CAAAAA	CA,C,CAAAA,CAAA,CAA	6
809	MC04	MC_g61ind0809	10795659	0.654718	ATTT	ATT,AT,A	4
810	MC04	MC_g61ind0810	10856152	0.600806	CT	CTTT,CTTTTTT,CTT,CTTTT,C	5
811	MC04	MC_g61ind0811	10880438	0.636668	AG	AGGG,AGGGG,AGG,A	5
812	MC04	MC_g61ind0812	11111490	0.620302	ATTTTTTTT	ATTTT,AT,A,ATTTTTTT,ATTTTTT,ATTTTT	5
813	MC04	MC_g61ind0813	11255501	0.660835	CAAA	CAAAAA,CAAAA,CAAAAAA,C	5
814	MC04	MC_g61ind0814	11390632	0.66993	AGGG	AGGGGG,AGGGG,AGG,AG,A	6
815	MC04	MC_g61ind0815	11468539	0.618883	TA	TAAA,TAA,TAAAA,T	5
816	MC04	MC_g61ind0816	11469142	0.655537	CAA	CAAAA,CAAA,CA,C	5
817	MC04	MC_g61ind0817	11600346	0.677054	TAAAAA	TA,TAAAAAAA,T,TAAAAAA,TAAAA,TAA	6
818	MC04	MC_g61ind0818	11718939	0.641798	TAAA	TAAAAA,TAAAA,TAAAAAA,TAA,T	6
819	MC04	MC_g61ind0819	11742865	0.677439	C	CAA,CAAA,CAAAAA,CAAAA,CAAAAAAAA,CAAAAAAAAA	6
820	MC04	MC_g61ind0820	11748566	0.718525	C	CAA,CAAA,CAAAAA,CAAAA	5
821	MC04	MC_g61ind0821	11748579	0.710557	A	AAAAAG,AAG,AAAG,AAAAG,AAAAAAG	6
822	MC04	MC_g61ind0822	11755085	0.69683	TC	TCCC,TCCCC,TCC,T,TCCCCC	6
823	MC04	MC_g61ind0823	11843600	0.642502	GAA	GAAA,GA,G	4
824	MC04	MC_g61ind0824	11853500	0.619446	CAAA	CAAAA,CAA,CA,C	5
825	MC04	MC_g61ind0825	11877498	0.696192	TCCC	TCCCC,TCC,TC,T	5
826	MC04	MC_g61ind0826	12120484	0.663957	G	GCC,GCCC,GC	4
827	MC04	MC_g61ind0827	12186955	0.642499	TG	TGGG,TGGGG,TGG,T	4
828	MC04	MC_g61ind0828	12221235	0.707165	AC	ACCC,ACCCC,ACC,A	5
829	MC04	MC_g61ind0829	12318050	0.613599	CAAA	CAA,CA,C	4
830	MC04	MC_g61ind0830	12415978	0.627484	CTTTT	C,CCTTTTT,CCGTTTT,CTT,CT	5
831	MC04	MC_g61ind0831	12531840	0.809743	C	CCT,CCCCCCCT,CCCT,CCCCCCT,CCCCCT,CCCCT	7
832	MC04	MC_g61ind0832	12559575	0.606019	CTTTTT	CT,C,CTTTT,CTTT,CTT	6
833	MC04	MC_g61ind0833	12574843	0.609688	CT	CTTT,CTT,CTTTT,C	5
834	MC04	MC_g61ind0834	12677648	0.654932	ATTTT	ATTTTTT,A,ATTTTT,ATTT,ATT,AT	6
835	MC04	MC_g61ind0835	12806000	0.620192	CTTT	CTTTTT,CTTTT,CTT,CT,C	6
836	MC04	MC_g61ind0836	12811772	0.610893	AGGGGG	AGGGGGGG,A,AGGGGGG,AGGGG,AGGG	5
837	MC04	MC_g61ind0837	12845056	0.697871	ACCC	ACCCCC,ACCCCCC,ACCCC,ACC,A	6
838	MC04	MC_g61ind0838	12846374	0.600936	CAAAA	C,CAAAAA,CAAA,CAA,CA	6
839	MC04	MC_g61ind0839	12936051	0.655198	AGGG	AGGGGG,AGGGG,AGG,AG,A	5
840	MC04	MC_g61ind0840	12976025	0.603442	G	GTATATATATATATA,GTATATATATATATATA,GTATATATATATATATATATA,GTA,GTATA	6
841	MC04	MC_g61ind0841	12993356	0.685957	TG	TGGG,TGG,TGGGGGGAGG,TGGGGGGAG,T	5
842	MC04	MC_g61ind0842	13182664	0.644072	ATTTTT	ATTTTTTT,A,ATTTTTT,ATTTTTTTT,ATTTT,ATTT	6
843	MC04	MC_g61ind0843	13390676	0.61526	GTT	GTTTT,GTTT,GT,G	5
844	MC04	MC_g61ind0844	13509142	0.60968	C	CAA,CAAA,CA,CAAAAA,CAAAA	6
845	MC04	MC_g61ind0845	13719911	0.636376	CTT	CTTTT,CTTT,CT,C	5
846	MC04	MC_g61ind0846	13953658	0.691518	ACCCC	A,ACCC,ACC,AC	4
847	MC04	MC_g61ind0847	14063322	0.626477	TGGG	TGG,TG,T	4
848	MC04	MC_g61ind0848	14140641	0.607152	GTTTT	G,GTTTTT,GTTT,GTT,GT	6
849	MC04	MC_g61ind0849	14221808	0.724432	TAAA	TAAAAA,TAAAA,TAAAAAA,TAA,TA,T	7
850	MC04	MC_g61ind0850	14253044	0.627697	AG	AGGG,AGGGG,AGG,A	5
851	MC04	MC_g61ind0851	14488378	0.679491	GTTTTTT	GTT,GT,G,GTTTTT,GTTTT,GTTT	6
852	MC04	MC_g61ind0852	14527942	0.649965	CT	CTTT,CTT,CTTTT,CTTTTT,C	6
853	MC04	MC_g61ind0853	14540053	0.738673	CAAAAA	CA,C,CAAAAAA,CAAAA,CAAA,CAA	7
854	MC04	MC_g61ind0854	14594919	0.667014	GTT	GTTTT,GCTT,GTTTTTT,GT,G,GTTTTT	7
855	MC04	MC_g61ind0855	14617268	0.688679	T	TTTA,TA,TTAA,TTTTA,TTA	6
856	MC04	MC_g61ind0856	14710622	0.697298	ACCC	ACCCC,ACC,AC,A	5
857	MC04	MC_g61ind0857	14754381	0.627572	CT	CTTT,CTT,CTTTT,CTTTTT,C	5
858	MC04	MC_g61ind0858	14849847	0.706943	TCCCCCCCAACCC	TCC,T,TCCC,TC,TTCCCCCCCCAACCC	6
859	MC04	MC_g61ind0859	14876434	0.636143	TA	TAAA,TAAAA,TAA,T,TAAAAA	6
860	MC04	MC_g61ind0860	15073539	0.656554	TA	TAAA,TAAAA,TAA,T,TAAAAA	6
861	MC04	MC_g61ind0861	15090808	0.668647	GAT	GATATATAT,GATAT,GATATAT,GATATATATAT,G	6
862	MC04	MC_g61ind0862	15250355	0.612038	T	TAA,TAAA,TA,TAAAA	4
863	MC04	MC_g61ind0863	15457069	0.664706	A	AACC,AAC,AAAC,AAAAAC,AAAAC	6
864	MC04	MC_g61ind0864	15526279	0.747362	AGCGGGGG	AGGG,AGG,AG,A,AGGGG	6
865	MC04	MC_g61ind0865	15772470	0.658068	T	TAAAAA,TAAAAAAAAAA,TAAAAAAAAAAA,TAAAAAA,TAAAAAAAA	6
866	MC04	MC_g61ind0866	15946188	0.728617	TG	TGGG,TGGGGG,TGGGG,TGG,T	6
867	MC04	MC_g61ind0867	16274819	0.643977	GAAA	GAA,GA,G	4
868	MC04	MC_g61ind0868	16290737	0.705891	CAAA	CAAAAA,CAAAA,CAA,CA,C	6
869	MC04	MC_g61ind0869	16389490	0.745977	CATATATATATATAT	CATACATATATATATATATAT,C,CATACATACATATATATATATATAT,CATATATATATAT,CATATATATAT,CATATATATATATATAT	6
870	MC04	MC_g61ind0870	16477346	0.658912	GA	GAAA,GAA,GCAAA,GCA,G,GCAA	7
871	MC04	MC_g61ind0871	16564429	0.741515	A	ATT,ATTTT,ATTTTT,AT,ATTT	5
872	MC04	MC_g61ind0872	16574773	0.693239	CAAA	CAAAAA,CAAAA,CAA,CA,C	6
873	MC04	MC_g61ind0873	16654065	0.638838	CTT	CTTTT,CTTT,CTTTTT,CT,C	6
874	MC04	MC_g61ind0874	16754714	0.640915	CAAA	CAAAAA,CAAAA,CAA,CA,C	6
875	MC04	MC_g61ind0875	17146199	0.620738	CTT	CTTTT,CTTT,CTTTTT,CT,C	5
876	MC04	MC_g61ind0876	17433135	0.615919	CAAAAA	CA,CAAAAAA,C,CAAAA,CAAA,CAA	7
877	MC04	MC_g61ind0877	17452182	0.640229	CAAA	CAAAAA,CAAAA,CAAAAAA,CA,C	5
878	MC04	MC_g61ind0878	17454126	0.675233	GTT	GTTTTTT,GT,G,GTTTTTTT,GTTTTT,GTTCTTTTTT	6
879	MC04	MC_g61ind0879	17585948	0.643726	GTTTTT	G,GTTTTTT,GTTTT,GTTT,GTT	6
880	MC04	MC_g61ind0880	17629067	0.65879	AATATATATATATAT	AATATATATAT,AATATATATATATATAT,A,AATATATATATATATATAT,AATATATATATATATATATATAT,AATATATATATAT	6
881	MC04	MC_g61ind0881	17652390	0.688423	ATTT	ATTTTT,ATTTT,ATTTTTT,ATT,AT,A	6
882	MC04	MC_g61ind0882	17801515	0.661393	CATATAT	CAT,C,CATATATAT,CATAT,CATTAATATAT	5
883	MC04	MC_g61ind0883	18061017	0.663534	TCAAAA	TA,T,TAAA,TAA	5
884	MC04	MC_g61ind0884	18061490	0.644005	CTTTTT	CT,C,CTTTTTT,CTTTT,CTTT,CTT	7
885	MC04	MC_g61ind0885	18094354	0.608585	CAA	CAAAA,CAAA,CAAAAA,CA,C	6
886	MC04	MC_g61ind0886	18102552	0.66357	CA	CAAA,CAA,CAAAA,C	5
887	MC04	MC_g61ind0887	18208305	0.627465	TAAAA	T,TAAAAA,TAAA,TTAAAAA,TAA,TA	6
888	MC04	MC_g61ind0888	18209164	0.657644	TAAAAAAAAAA	TAAAAAA,TAAAAAAAAAAAA,TAAAAAAAAAAA,T,TAAAAAAAAA,TAAAAAAAA	5
889	MC04	MC_g61ind0889	18289996	0.602848	GTT	GTTTT,GTTT,GTTTTT,GT,G	6
890	MC04	MC_g61ind0890	18302576	0.696611	T	TAA,TAAA,TA,TAAAAA,TAAAAAA,TAAAA	7
891	MC04	MC_g61ind0891	18350446	0.62781	GAAAAAA	GAA,GAAAAAAA,GA,G,GAAAAA	5
892	MC04	MC_g61ind0892	18468785	0.620492	GTCTCTCTCTCTCTCTCTC	GTCTCTC,GTCTC,GTC,G,GTCTCTCTCTCTCTCTC,GTCTCTCTCTCTCTC	5
893	MC04	MC_g61ind0893	18528523	0.627264	ATT	ATTTT,AT,A,ATTT,ATTTTT	6
894	MC04	MC_g61ind0894	18663689	0.627893	GAAAAA	GAAAAAAA,GAAAAAA,G,GAAAA,GAAA,GAA	6
895	MC04	MC_g61ind0895	18719847	0.624801	CT	CTTT,CTT,CTTTT,CTTTTT,C	6
896	MC04	MC_g61ind0896	18794750	0.665401	TTTATTA	TTTATTATTATTATTA,T,TTTATTATTATTATTATTATTA,TTTATTATTATTATTATTATTATTATTA,TTTATTATTATTATTATTATTATTA,TTTATTATTATTATTATTA	6
897	MC04	MC_g61ind0897	18955735	0.637865	CTTT	CTTTT,CTT,CT,C	5
898	MC04	MC_g61ind0898	18964981	0.611843	T	TAA,TCAA,TC,TCAAAAAA,TCA	6
899	MC04	MC_g61ind0899	19103729	0.602796	ATTTTTTT	AT,A,ATTTTTTTT,ATTTTTT,ATTTTT,ATTTT	5
900	MC04	MC_g61ind0900	19217692	0.64599	C	CTT,CTTTTT,CT,CTTT,CTTTT	6
901	MC04	MC_g61ind0901	19225142	0.681994	A	AGG,AGAGAGG,AGGGGGG,AGAGG,AGGGGGGGGG,AGGGGGGGG	7
902	MC04	MC_g61ind0902	19243075	0.601164	CAA	CAAAA,CAAA,CA,C	5
903	MC04	MC_g61ind0903	19358506	0.645399	CT	CTTT,CTTTTTT,CTTTT,CTTTTT,C,CTTTTTTT	6
904	MC04	MC_g61ind0904	19705761	0.612766	ATTTTTTTT	ATTTTTTTTTT,ATT,AT,ATTTTTTTTT,A,ATTTTTTTTTTT	5
905	MC04	MC_g61ind0905	19737080	0.751851	TAGAGAGAGAG	TAGAGAG,TAGAG,T,TAG,TAGAGAGAGAGAG,TAGAGAGAG	7
906	MC04	MC_g61ind0906	19847277	0.656014	GTTTTTT	GTT,G,GTTTTTTT,GTTTTT,GTTTT,GTTT	6
907	MC04	MC_g61ind0907	19857515	0.630303	GAAAAA	GAAAAAA,G,GAAAA,GAAA,GAA	5
908	MC04	MC_g61ind0908	19859234	0.603788	CT	CTTT,CTT,CTTTT,CTTTTT,C	6
909	MC04	MC_g61ind0909	19955059	0.618087	AGGGG	A,AGGG,AGG,AG	5
910	MC04	MC_g61ind0910	20224284	0.607288	TAAA	TAAAAA,TAAAA,TAAAAAA,TAA,TA,T	7
911	MC04	MC_g61ind0911	20314339	0.629788	GTTTTT	GT,G,GTTTT,GTTT,GTT	6
912	MC04	MC_g61ind0912	20365740	0.687301	GAAAAA	GA,G,GAAAA,GAAA,GAA	6
913	MC04	MC_g61ind0913	20567791	0.626815	CAAAA	C,CAAA,CAA,CA	5
914	MC04	MC_g61ind0914	20683916	0.637317	CTATATATA	CTATA,CTA,C,CTATATATATA,CTATATA	6
915	MC04	MC_g61ind0915	20732078	0.761688	AATATATATAT	AATATAT,A,AATAT,AATATATATATAT,AAT,AATATATAT	7
916	MC04	MC_g61ind0916	21052799	0.604372	CAAA	CAAAA,CAA,CA,C	5
917	MC04	MC_g61ind0917	21055448	0.604163	CAAA	CAAAA,CAA,CA,C	5
918	MC04	MC_g61ind0918	21069755	0.664791	ATTTTT	AT,A,ATTTTTT,ATTTT,ATTT,ATT	7
919	MC04	MC_g61ind0919	21160865	0.712486	TAGAGAGAGAG	TAGAGAG,TAGAG,T,TAG,TAGAGAGAGAGAG,TAGAGAGAG	7
920	MC04	MC_g61ind0920	21163011	0.683125	CTTTTTT	CT,C,CTTTTTTT,CTTTTT,CTTTT,CTTT	5
921	MC04	MC_g61ind0921	21163239	0.622489	GTTTT	GTTTTTT,G,GTTTTT,GTTT,GTT,GT	6
922	MC04	MC_g61ind0922	21267895	0.629789	GTATATA	GTA,G,GTATATATA,GTATA	5
923	MC04	MC_g61ind0923	21270403	0.624734	GATATATATATATAT	GATATATATATATATATATAT,GATATATATATATATAT,GAT,G,GATATATATATATATATAT,GATATATATATAT	6
924	MC04	MC_g61ind0924	21277299	0.668126	AATATAT	AAT,A,AATATATAT,AATATATATAT,AATAT	5
925	MC04	MC_g61ind0925	21309092	0.627885	A	ATT,ATTTTT,ATATAT,ATATTT	4
926	MC04	MC_g61ind0926	21365476	0.600115	CAAAAAAAAA	CAAAAAAAAAA,C,CAAAAAAAA,CAAAAAAA,CAAAAAA	5
927	MC04	MC_g61ind0927	21455300	0.641046	CAAAAAAAAAAA	CAAAAAAA,CAAAAAA,C,CAAAAAAAAA,CAAAAAAAA	5
928	MC04	MC_g61ind0928	21544154	0.600741	CTT	CTTTT,CTTT,CTTTTTT,CT,C	5
929	MC04	MC_g61ind0929	21573961	0.667672	CAA	CAAAA,CAAAAA,CAAA,C,CAAAAAA	6
930	MC04	MC_g61ind0930	21625699	0.702048	ATT	ATTTT,ATTT,AT,A	5
931	MC04	MC_g61ind0931	21709696	0.612218	AATATATATATATATATATATATATATAT	AATATATAT,AATATAT,AATATATATAT,A,AATATATATATATATATATATAT,AATATATATATATATATATAT	5
932	MC04	MC_g61ind0932	21722928	0.607698	GT	GTTT,GTT,GTTTT,GTTTTT,G	6
933	MC04	MC_g61ind0933	21755444	0.706981	GT	GTTT,GTT,GTTTT,G,GGTTTTTTT	5
934	MC04	MC_g61ind0934	21850082	0.718886	TAAAA	T,TAAAAA,TAAA,TTAAAAA,TAA,TA	6
935	MC04	MC_g61ind0935	21853600	0.661358	GTTTTTT	GTT,G,GTTTTTTT,GTTTTT,GTTTT,GTTT	6
936	MC04	MC_g61ind0936	21862686	0.623752	GTTT	GTTTT,GTT,GT,G	5
937	MC04	MC_g61ind0937	21880561	0.646426	CTTT	CTTTTT,CTTTT,CTT,CT,C	5
938	MC04	MC_g61ind0938	21893540	0.604251	TAA	TAAAA,TAAA,TAAAAA,TA,T	6
939	MC04	MC_g61ind0939	21922209	0.699021	GTATATATATATA	GTATATATA,GTA,G,GTATA,GTATATATATA	6
940	MC04	MC_g61ind0940	22100375	0.632596	T	TTCA,TTTCA,TCA	4
941	MC04	MC_g61ind0941	22139245	0.614717	CCTCTCTCT	CCTCT,CCTCTCTCTCT,CCT,C,CCTCTCT	6
942	MC04	MC_g61ind0942	22155681	0.610031	GTTTTTTT	GTT,GT,G,GTTTTTT,GTTTTT	5
943	MC04	MC_g61ind0943	22276543	0.600994	CTTT	CTTTTT,CTTTT,CTT,CT,C	6
944	MC04	MC_g61ind0944	22327513	0.72272	CTTTT	C,CTTT,CTT,CT	5
945	MC04	MC_g61ind0945	22329602	0.684119	GTT	GTTTT,GTTT,GTTTTT,GT,G	6
946	MC04	MC_g61ind0946	22337766	0.707606	CAA	CAAAA,CAAAAA,CAAA,CA,CAAAAAA,C	6
947	MC04	MC_g61ind0947	22338413	0.602327	CAAAAAAAAAA	CAAAAAA,C,CAAAAAAAAA,CAAAAAAA	4
948	MC04	MC_g61ind0948	22367181	0.698274	CAAAA	C,CAAA,CAA,CA	5
949	MC04	MC_g61ind0949	22386531	0.625011	ATTT	ATTTT,ATT,AT,A	5
950	MC04	MC_g61ind0950	22479533	0.629374	C	CAA,CAAA,CACAAA,CACAA,CAAAA,CACA	7
951	MC04	MC_g61ind0951	22662960	0.62738	TAA	TAAAA,TAAA,TAAAAA,TA,T	5
952	MC04	MC_g61ind0952	22664128	0.631365	CTTT	CTTTT,CTT,CT,C	5
953	MC04	MC_g61ind0953	22674050	0.74268	TTCTCTCTCTCTC	TTCTCTCTCTCTCTCTCTC,T,TTCTCTCTCTCTCTCTCTCTC,TTCTCTCTCTCTCTC,TTCTCTCTCTCTCTCTC,TTCTCTCTCTCTCTCTCTCTCTC	6
954	MC04	MC_g61ind0954	22703172	0.726106	CAAA	CAAAAA,CAAAA,CAAAAAA,CAA,CA,C	5
955	MC04	MC_g61ind0955	22721062	0.658789	TTCTCTCTCTCTC	TTTTCTCTCTCTCTCTCTC,T,TTTTCTCTCTCTCTCTC,TTCTCTCTCTC,TTCTCTCTC,TTCTC	7
956	MC04	MC_g61ind0956	22854906	0.708708	C	CTT,CTTTTT,CT,CTTT,CTTTT	6
957	MC04	MC_g61ind0957	22979454	0.671938	GAAAA	G,GAAAAA,GAAA,GAA,GA	5
958	MC04	MC_g61ind0958	23072171	0.669562	CAAAAAA	CAA,CA,C,CAAAAA,CAAAA,CAAA	6
959	MC04	MC_g61ind0959	23195443	0.625389	CATATAT	CAT,C,CATATATAT,CATATATATAT,CGTGTGTGTATATAT,CATAT	6
960	MC04	MC_g61ind0960	23203296	0.620097	ATTTT	A,ATTTTT,ATTT,ATT,AT	6
961	MC04	MC_g61ind0961	23207758	0.665367	GTATATATATATA	GTATATATA,GTA,GTATATA,G,GTATATATATATATA,GTATATATATA	6
962	MC04	MC_g61ind0962	23222436	0.650775	CAAAAAAAA	CAAAA,CAAA,CAA,CA,C,CAAAAA	6
963	MC04	MC_g61ind0963	23227540	0.613116	GAAA	GAA,GA,G	4
964	MC04	MC_g61ind0964	23246330	0.649793	ATTT	ATTTTT,ATTTT,ATT,AT,A	5
965	MC04	MC_g61ind0965	23249324	0.642346	TCCCCCCCCCCCC	TCCCCCCCCCCCCCC,TCCACCCCCCCCCCCC,T,TCCCCCCCCCCC,TCCCCCCCCCC,TCCCCCCCC	6
966	MC04	MC_g61ind0966	23630503	0.678796	TTA	TTATTATTATTATATATATATA,TTATTATTATTATATATATATATA,T,TTATTATTATTATTATATATATA,TTATTATTATTATATATATATATATA	6
967	MC04	MC_g61ind0967	23800780	0.672776	GGAAGAAGAAGAAGAAGAA	GGAAGAAGAAGAA,GGAAGAA,GGAAGAAGAA,GGAA,G,GGAAGAAGAAGAAGAA	7
968	MC04	MC_g61ind0968	23804897	0.68787	TTATATATATATA	TTATATA,TTA,TTATA,T,TTATATATATATATA,TTATATATATA	7
969	MC04	MC_g61ind0969	23928123	0.701932	CAAAA	CAAAAAA,C,CAAAAA,CAAA,CAA	6
970	MC04	MC_g61ind0970	24106634	0.685964	GTT	GTTTT,GTTT,GTTTTT,GT,G	6
971	MC04	MC_g61ind0971	24164135	0.657094	CTTTT	CTTTTTT,C,CTTTTT,CTTTTTTT,CTTTTTTTT,CTTT	6
972	MC04	MC_g61ind0972	24192347	0.621453	CTTT	CTTTT,CTT,CT,C	5
973	MC04	MC_g61ind0973	24376007	0.678907	CTTTT	C,CTTTTT,CTTT,CTT,CT	6
974	MC04	MC_g61ind0974	24384240	0.626482	GTT	GTTTT,GTTTTTTT,GTTT,GTTTTTT,GT,G	7
975	MC04	MC_g61ind0975	24386359	0.612506	GATATATATATAT	GAT,G,GATATATATAT,GATATATAT,GATATATATATATATATAT,GATATATATATATATAT	4
976	MC04	MC_g61ind0976	24410134	0.621228	AAGAGAGAGAG	AAGAGAG,AAGAG,A,AAG,AAGAGAGAGAGAG,AAGAGAGAG	7
977	MC04	MC_g61ind0977	24417606	0.645087	CTAATAATAATAATAATAATAATAATAATAATAATAA	CTAATAATAATAATAA,C,CTAATAATAATAA,CTAATAATAATAATAATAATAATAATAATAATAATAATAATAA,CTAATAATAATAATAATAATAATAATAATAA,CTAATAATAATAATAATAATAATAATAATAATAATAATAA	6
978	MC04	MC_g61ind0978	24423021	0.714571	ATTT	ATT,AT,A,AACTTTT,ATTTT	5
979	MC04	MC_g61ind0979	24535473	0.662049	GAA	GAAAA,GAAA,GAAAAA,GA,G	6
980	MC04	MC_g61ind0980	24537402	0.670729	AATATAT	AAT,AATATATATATAT,A,AATAT	4
981	MC04	MC_g61ind0981	24555542	0.64513	AT	ATTT,ATT,ATTTT,A	4
982	MC04	MC_g61ind0982	24564878	0.7046	GTATATATATA	GTATA,G,GTA,GTATATATATATA,GTATATATATATATA,GTATATATA	7
983	MC04	MC_g61ind0983	24580718	0.605373	TA	TAAA,TAA,TAAAA,T	5
984	MC04	MC_g61ind0984	24586861	0.766627	GTATATATA	GTATA,GTA,G,GTATATATATATATA,GTATATA	6
985	MC04	MC_g61ind0985	24602039	0.629807	AATATATATAT	AATATAT,A,AATAT,AATATATATATAT,AAT,AATATATAT	5
986	MC04	MC_g61ind0986	24726329	0.622977	ATTT	ATTTTT,ATTTT,ATTTTTT,AT,A	6
987	MC04	MC_g61ind0987	24839846	0.627825	TAAA	TAA,TA,T	4
988	MC04	MC_g61ind0988	24871183	0.647223	TTC	TTCTCTCTC,TTCTCTCTCTCTCTC,TTCTCTCTCTC,T,TTCTCTC,TTCTCTCTCTCTC	6
989	MC04	MC_g61ind0989	24881980	0.719792	AATAT	AACTATATATATATAT,AACTATATATATAT,AAT,A,AACTATATATAT	6
990	MC04	MC_g61ind0990	25129778	0.709069	GAAAAAAA	GAAA,GAA,GA,G,GAAAAA,GAAAA	7
991	MC04	MC_g61ind0991	25329592	0.672658	CTT	CCTTT,CCTTTT,CT,C	4
992	MC04	MC_g61ind0992	25336884	0.677864	CCTCTCTCTCTCTCTCT	CCTCTCTCTCTCTCTCTCTCTCT,C,CCTCTCTCTCTCTCT,CCTCTCTCTCTCT,CCTCTCTCTCTCTCTCTCT,CCTCTCTCTCTCTCTCTCTCT	6
993	MC04	MC_g61ind0993	25426459	0.626797	GTTTTTTT	GTTT,GTT,GT,G,GTTTTTTTT,GTTTT	7
994	MC04	MC_g61ind0994	25432197	0.618249	CTTTT	C,CTTTTT,CTTT,CTT,CT	6
995	MC04	MC_g61ind0995	25495820	0.682977	CTTTTT	CT,C,CTTTTTT,CTTTT,CTTT	6
996	MC04	MC_g61ind0996	25517781	0.64206	ACC	ACCCC,ACCCCC,ACCC,AC,A	6
997	MC04	MC_g61ind0997	25534177	0.605205	GAAAAA	GA,G,GAAAA,GAAA,GAA	6
998	MC04	MC_g61ind0998	25563830	0.600127	T	TAA,TAAA,TAAAAA,TAAAA	5
999	MC04	MC_g61ind0999	25568433	0.604044	CTTTT	C,CTTT,CTT,CT	4
1000	MC04	MC_g61ind1000	25581317	0.694819	CAAAA	C,CAAAAAA,CAAA,CAA,CA	6
1001	MC04	MC_g61ind1001	25585596	0.612471	ACCCCCCC	ACCC,A,ACCCCCC,ACCCCC,ACCCC	5
1002	MC04	MC_g61ind1002	25595840	0.619611	T	TGGTTCTTACAA,TACAA,TAAAA,TTACAA,TTCAA	5
1003	MC04	MC_g61ind1003	25625358	0.652487	CTTTT	C,CTTT,CTT,CT	5
1004	MC04	MC_g61ind1004	25856899	0.60972	CA	CAAA,CAA,CAAAA,C,CAAAAA	5
1005	MC04	MC_g61ind1005	25868087	0.673219	ACTCTCTCTCTCT	ACTCTCTCT,ACTCTCT,ACT,ACTCT,A,ACTCTCTCTCT	7
1006	MC04	MC_g61ind1006	25877881	0.65921	ATTT	ATTTTT,ATTTT,ATT,AT,A	6
1007	MC04	MC_g61ind1007	25979408	0.684797	AATATATATAT	AATATAT,AATAT,A,AATATATATATAT,AAT,AATATATAT	6
1008	MC04	MC_g61ind1008	26366659	0.602404	ATTTTT	AT,A,ATTTT,ATTT,ATT	5
1009	MC04	MC_g61ind1009	26601146	0.632632	GGAGAGAGAGA	GGAGAGA,GGAGA,G,GGA,GGAGAGAGA	5
1010	MC05	MC_g61ind1010	84080	0.664873	ATTTTTT	ATT,AT,A,ATTTTT,ATTTT,ATTT	6
1011	MC05	MC_g61ind1011	150168	0.619151	CAAAAAAAAAAAAAAAAAAAAAAAAAAAAT	CAAAAAAAAAAAAAAT,CAAAAAAAAAAAAT,CAAAAAAAAAAAAAT,C,CAAAAAAAAAAAT	5
1012	MC05	MC_g61ind1012	158776	0.614838	CATATATAT	CATAT,CAT,CATATATATAT,C,CATATATATATAT,CATATAT	5
1013	MC05	MC_g61ind1013	237890	0.612693	CAAAAAAAAAAAAAA	CAAAAAAAAAAAAAAA,C,CAAAAAAAAAAAAA,CAAAAAAAAAAAA,CAAAAAAAAAAA,CAAAAAAAAA	6
1014	MC05	MC_g61ind1014	265211	0.613842	TGAGAGAGAGAGAGAGAGAGA	T,TGAGAGAGA,TGAGA,TGA,TGAGAGAGAGAGAGAGAGAGAGA,TGAGAGAGAGAGAGAGAGA	5
1015	MC05	MC_g61ind1015	465840	0.614329	GGAGAGAGA	GGAGAGAGAGAGAGAGA,GGAGAGA,GGAGA,GGA,G,GGAGAGAGAGA	6
1016	MC05	MC_g61ind1016	465972	0.603266	GTTTT	G,GTTTTT,GTTT,GTT,GT	6
1017	MC05	MC_g61ind1017	481403	0.61863	TAAA	TAAAAA,TAAAA,TAA,TA,T	6
1018	MC05	MC_g61ind1018	538509	0.629455	CTTT	CTT,CT,C	4
1019	MC05	MC_g61ind1019	576739	0.631807	CAA	CAAAA,CAAAAA,CAAA,CA,CAAAAAA,C	7
1020	MC05	MC_g61ind1020	650171	0.617057	GTTTTT	G,GTTTTTT,GTTTT,GTTT,GTT	6
1021	MC05	MC_g61ind1021	716498	0.721995	CT	CTTT,CTT,CTTTT,C	5
1022	MC05	MC_g61ind1022	726367	0.734649	GGAGAGAGAGA	G,GGAGAGAGAGAGAGAGAGA,GGAGA,GGAGAGAGAGAGAGAGA,GGAGAGAGAGAGAGA,GGAGAGAGAGAGA	6
1023	MC05	MC_g61ind1023	748130	0.742867	CCTCTCTCTCTCTCTCTCTCTCT	C,CCTCTCTCTCTCTCTCTCTCTCTCTCTCT,CCTCTCTCTCTCTCTCTCTCTCTCTCTCTCT,CCTCTCTCTCTCTCTCTCTCTCTCT,CCTCTCTCTCTCTCTCT,CCTCTCTCTCTCTCTCTCTCTCTCTCT	7
1024	MC05	MC_g61ind1024	773632	0.651168	CAAA	CAAAAA,CAAAA,CAA,CA,C	6
1025	MC05	MC_g61ind1025	802100	0.633538	CAAAAAAAAAAAAAAAAAAAAAAAAAAAAAAAAAA	CAAAA,CAA,C,CA,CAAAAA,CAAAAAA	5
1026	MC05	MC_g61ind1026	856847	0.601282	GTTT	GTTTTT,GTTTT,GTTTTTT,GTT,GT,G	6
1027	MC05	MC_g61ind1027	894861	0.747529	TAAAAAAA	TAAA,TA,T,TAAAAAA,TAAAAA,TAAAA	5
1028	MC05	MC_g61ind1028	957234	0.619478	ACCCCCCC	ACCC,ACC,AC,A	5
1029	MC05	MC_g61ind1029	1116898	0.603986	CAAAAA	CA,C,CAAAAAA,CAAAA,CAAA	6
1030	MC05	MC_g61ind1030	1173626	0.656873	AATATATAT	AAATATATATATATATAT,AATATAT,AATAT,AAT,A	6
1031	MC05	MC_g61ind1031	1258314	0.644351	ATTTT	AATTTTTTTTT,ATTT,ATT,AT,A,ATTTTT	6
1032	MC05	MC_g61ind1032	1286686	0.629477	C	CAA,CAAA,CACAAA,CACAA,CAAAA,CACA	7
1033	MC05	MC_g61ind1033	1341891	0.608711	TTATATATATATA	TTA,T,TTATATATATATATATATA,TTATATATATATATATA,TTATATATATATATATATATA,TTATATATATA	4
1034	MC05	MC_g61ind1034	1358547	0.631489	GT	GTTT,GTT,GTTTT,GTTTTT,G	6
1035	MC05	MC_g61ind1035	1362892	0.641646	GT	GTTT,GTT,GTTTT,G	5
1036	MC05	MC_g61ind1036	1398514	0.602261	CA	CAAA,CAA,CAAAA,C	5
1037	MC05	MC_g61ind1037	1409291	0.628277	TA	TAAA,TAA,TAAAA,TTAAAAAAA,T	5
1038	MC05	MC_g61ind1038	1439463	0.650824	CAAA	CAAAAACAAAAAAAAAAAAA,CAAAAACAAAAAAAAAACAAAAAACAAAA,CAA,CA,C	6
1039	MC05	MC_g61ind1039	1439482	0.658947	A	AAC,AC,AAAC,AAAAC	5
1040	MC05	MC_g61ind1040	1567514	0.666096	GTCTCTCTCTCTCTCTCTCTCTC	GTCTCTCTCTCTC,GTCTCTCTCTC,G,GTCTCTCTC,GTCTCTC,GTCTCTCTCTCTCTC	6
1041	MC05	MC_g61ind1041	1581613	0.68063	TTCTCTCTCTC	T,TTCTCTCTCTCTCTCTC,TTCTCTCTCTCTCTCTCTC,TTCTCTCTC,TTCTCTCTCTCTC,TTCTCTCTCTCTCTC	7
1042	MC05	MC_g61ind1042	1627413	0.685375	CAAAAA	CAAAAAA,C,CAAAAAAAA,CAAAA,CAAA	6
1043	MC05	MC_g61ind1043	1815755	0.622682	A	AT,ATTT,ATAT,ATATATT,ATATTT,ATATT	6
1044	MC05	MC_g61ind1044	1817689	0.730619	GA	GAAA,GAA,GAAAA,G,GAAAAAA,GAAAAA	7
1045	MC05	MC_g61ind1045	1821261	0.606471	TAAAA	T,TAAAAA,TAAA,TAA,TA	5
1046	MC05	MC_g61ind1046	1882645	0.657674	CAAAAA	CA,C,CAAAA,CAAA,CAA	6
1047	MC05	MC_g61ind1047	1947864	0.736539	AAGAG	AAGAGAGAGAGAGAGAGAG,AAGAGAGAGAGAGAGAG,AAG,A,AAGAGAGAG,AAGAGAGAGAGAGAGAGAGAG	7
1048	MC05	MC_g61ind1048	1949455	0.630099	GGAAGAAGAAGAAGAAGAAGAAGAAGAAGAAGAA	GGAAGAAGAAGAA,G,GGAAGAAGAAGAAGAAGAAGAAGAAGAAGAAGAAGAA,GGAAGAAGAA,GGAAGAAGAAGAAGAAGAAGAAGAAGAAGAA,GGAAGAAGAAGAAGAAGAAGAAGAAGAAGAAGAAGAAGAA	5
1049	MC05	MC_g61ind1049	2037820	0.60138	CTTTTT	CTTTTTTT,CTTT,CTT,CT,C,CTTTTTT	4
1050	MC05	MC_g61ind1050	2187916	0.707854	GAA	GAAAA,GAAA,GAAAAA,GA,G	6
1051	MC05	MC_g61ind1051	2216880	0.64549	CA	CAAA,CAA,CAAAA,C	5
1052	MC05	MC_g61ind1052	2341481	0.619627	CTT	CTTTT,CTTT,CTTTTT,CT,C	6
1053	MC05	MC_g61ind1053	2445513	0.709143	CTTT	CTTTTT,CTTTT,CTTTTTT,CTT,CT,C	5
1054	MC05	MC_g61ind1054	2491883	0.650127	CAAA	CAAAAA,CAAAA,CAA,CA,C	6
1055	MC05	MC_g61ind1055	2666534	0.654493	GTTT	GTTTT,GTT,GT,G	5
1056	MC05	MC_g61ind1056	2684094	0.705292	GTT	GTTTT,GTTT,GTTTTT,GT,G	6
1057	MC05	MC_g61ind1057	2713812	0.621368	GTTTTTTT	GTTTTTTTTT,GTTTTTT,GTTTTT,G,GTTTTTTTT	5
1058	MC05	MC_g61ind1058	2970530	0.608453	CT	CTTT,CTT,CTTTT,CTTTTT,C	6
1059	MC05	MC_g61ind1059	3009530	0.600123	T	TA,TTTTTA,TTTTA	4
1060	MC05	MC_g61ind1060	3066459	0.667529	T	TA,TAAA,TAAAAA,TAAAAAA,TAAAA	6
1061	MC05	MC_g61ind1061	3097477	0.628686	TAAA	TAAAAA,TAAAA,TAA,TA,T	6
1062	MC05	MC_g61ind1062	3116455	0.62309	CCTCTCTCTCTCT	C,CCTCTCTCTCT,CCTCTCTCT,CCTCTCTCTCTCTCT,CCTCTCT,CCTCTCTCTCTCTCTCTCTCTCTCTCT	5
1063	MC05	MC_g61ind1063	3194607	0.636177	CATATATATATATATAT	CATATATATATAT,CATATAT,CATATATAT,CAT,C,CATATATATATATATATATAT	5
1064	MC05	MC_g61ind1064	3333749	0.626991	GATATAT	GAT,G,GATATATAT,GATATATATAT,GATAT	5
1065	MC05	MC_g61ind1065	3341308	0.646659	GT	GTTT,GTT,G	4
1066	MC05	MC_g61ind1066	3354027	0.628384	CTTTTT	CT,CTTTTTTT,C,CTTTTTT,CTTTT,CTTT	7
1067	MC05	MC_g61ind1067	3407140	0.64114	CAA	CAAAA,CAAA,CAAAAA,CA,C	6
1068	MC05	MC_g61ind1068	3408943	0.653044	GTT	GTTTT,GTTT,GTTTTT,GT,G	6
1069	MC05	MC_g61ind1069	3559843	0.64502	CATATATATATAT	CATATATATATATATATAT,CATATATATATATAT,C,CATATATATATATATAT,CATATATATAT,CTTATATATATATATATATAT	6
1070	MC05	MC_g61ind1070	3600035	0.684915	CAAAAAAAA	CAAAA,CAAAAAAAAA,C,CAAAAAAA,CAAAAAA,CAAAAA	7
1071	MC05	MC_g61ind1071	3631653	0.728917	GTTTT	G,GTTTTTT,GTTT,GTT,GT	5
1072	MC05	MC_g61ind1072	3647654	0.65503	TAAAA	T,TAAAAA,TAAA,TAA,TA	6
1073	MC05	MC_g61ind1073	3731206	0.635319	AATATATATATAT	AATATATAT,AATATAT,AAT,A,AATAT,AATATATATAT	5
1074	MC05	MC_g61ind1074	3736416	0.67082	CTTTTT	CT,C,CTTTT,CTTT,CTT	5
1075	MC05	MC_g61ind1075	3794473	0.638043	ATT	ATTTT,ATTT,ATTTTT,AT,A	5
1076	MC05	MC_g61ind1076	3957507	0.640962	CTTT	CTTTTT,CTTTTTTTT,CTTTTTT,CTTTTTTT,CTT,C	6
1077	MC05	MC_g61ind1077	3974504	0.72289	CAAA	CAAAAA,CAAAAAA,CAAAA,CAA,CA,C	7
1078	MC05	MC_g61ind1078	4012615	0.62422	TAA	TAAAA,TAAA,TAAAAA,TA,T,TAAAAAA	7
1079	MC05	MC_g61ind1079	4135055	0.6336	ATTTTTTTTTTT	AT,ATTT,ATT,A	5
1080	MC05	MC_g61ind1080	4144950	0.60697	CAAAAAA	CAAAAAAAA,CAAAAAAA,CA,C,CAAAAA,CAAAA	6
1081	MC05	MC_g61ind1081	4229141	0.607756	CAA	CAAAA,CAAA,CAAAAA,CA,C	6
1082	MC05	MC_g61ind1082	4295373	0.650651	CTTTTTTT	CTTT,C,CTTTTTT,CTTTTT,CTTTT	5
1083	MC05	MC_g61ind1083	4430845	0.620438	CAAA	CAAAAA,CAAAA,CAA,CA,C	6
1084	MC05	MC_g61ind1084	4449489	0.663998	CT	CTTTTTTTTT,C,CTTTTTTTTTT,CTTTTTTTTTTT,CTTTTTTTT	5
1085	MC05	MC_g61ind1085	4449494	0.641197	TAAAAAAA	TAAA,TAA,TA,T,TAAAAAA	5
1086	MC05	MC_g61ind1086	4641143	0.649989	CAAA	CAAAA,CAAAAAA,CAA,CA,C	5
1087	MC05	MC_g61ind1087	4718406	0.664583	ATTT	ATTTTT,ATTTTTT,ATT,AT,A	5
1088	MC05	MC_g61ind1088	4765257	0.638504	CTTT	CTTTT,CTTTTTT,CTT,CT,C	5
1089	MC05	MC_g61ind1089	4873345	0.621288	C	CTATATATATATA,CTATATATATATATA,CTATATATATATATATA,CTATATA,CTA	5
1090	MC05	MC_g61ind1090	4899182	0.70718	CTT	CTTTT,CTTT,CTTTTT,CT,C	6
1091	MC05	MC_g61ind1091	4927459	0.640615	A	AAT,AAAT,AAAAAT,AAAAT	5
1092	MC05	MC_g61ind1092	5017174	0.625785	ATTTTT	AT,A,ATTTTTT,ATTTT,ATTT,ATT	5
1093	MC05	MC_g61ind1093	5217563	0.605074	GAAA	GAAAAA,GAAAA,GAA,GA,G	6
1094	MC05	MC_g61ind1094	5266559	0.618965	A	AGGT,AAAGGT,AGGG,AGT,AAGT	6
1095	MC05	MC_g61ind1095	5290861	0.678462	TAAAAA	TA,T,TAAAA,TAAA,TAA	6
1096	MC05	MC_g61ind1096	5307665	0.602843	A	AT,ATAATAATAATAAT,ATAATAAT,ATAAT	4
1097	MC05	MC_g61ind1097	5309154	0.61418	AATAT	A,AATATAT,AATATATAT,AAT	4
1098	MC05	MC_g61ind1098	5313748	0.715878	ATT	ATTTT,ATTT,ATTTTT,ATTTTTT,AT,A	7
1099	MC05	MC_g61ind1099	5313767	0.651727	TGAAA	T,TTGGAAA,TTTTGGAAA,TTTGGAAA,TGGAAA	6
1100	MC05	MC_g61ind1100	5369105	0.654623	CTTT	CTTTT,CTT,CT,C	5
1101	MC05	MC_g61ind1101	5402574	0.613383	CA	CAAA,CAAAA,CAA,C,CAAAAA	6
1102	MC05	MC_g61ind1102	5445124	0.624179	CT	CTTT,CTT,C	4
1103	MC05	MC_g61ind1103	5605780	0.640687	ATT	ATTTT,ATTT,ATTTTT,AT,A	6
1104	MC05	MC_g61ind1104	5630263	0.627356	AAGAG	AAGAGAGAGAG,A,AAGAGAGAG,AAGAGAG,AAG	5
1105	MC05	MC_g61ind1105	5651774	0.602657	CGAGA	C,CGAGAGAGAGA,CGAGAGAGA,CGAGAGA,CGA	6
1106	MC05	MC_g61ind1106	5652372	0.627419	G	GTT,GT,GTTT,GTTTT	5
1107	MC05	MC_g61ind1107	5661895	0.699257	TA	TAAA,TAAAA,TAA,T,TAAAAA	5
1108	MC05	MC_g61ind1108	5692742	0.681173	AATATATAT	AATATATATAT,A,AATATATATATAT,AATATAT	4
1109	MC05	MC_g61ind1109	5777514	0.756647	GTTTTT	GT,G,GTTTT,GTTT,GTT	6
1110	MC05	MC_g61ind1110	5974869	0.652472	CTTTTTTTTTT	CTTTTTT,C,CTTTTTTTTT,CTTTTTTTT,CTTTTTTT	5
1111	MC05	MC_g61ind1111	6049824	0.669502	G	GAA,GAAA,GAAAA	4
1112	MC05	MC_g61ind1112	6113302	0.637106	CA	CAAA,CAA,CAAAA,C	5
1113	MC05	MC_g61ind1113	6191343	0.644004	CTTT	CTTTTT,CTTTT,CTT,CT,C	6
1114	MC05	MC_g61ind1114	6323232	0.629297	TA	TAAA,TAAAA,TAA,T,TAAAAA	5
1115	MC05	MC_g61ind1115	6361450	0.726164	GTT	GTTTT,GTTT,GTTTTT,GT,G	5
1116	MC05	MC_g61ind1116	6363240	0.600981	TAAA	TCAAAAAAAA,TCAAAAAAA,TAA,TA,T	4
1117	MC05	MC_g61ind1117	6555593	0.692577	ATTTT	A,ATTTTT,ATTT,ATT,AT	6
1118	MC05	MC_g61ind1118	6557803	0.690362	CA	CAAA,CAAAA,CAA,C,CAAAAA	6
1119	MC05	MC_g61ind1119	6695130	0.759722	CAAAA	CAAAAAA,C,CAAAAAAA,CAAAAA,CAAA	6
1120	MC05	MC_g61ind1120	6741754	0.609224	AATTTT	AT,A,ATTT,ATT	5
1121	MC05	MC_g61ind1121	6741755	0.691508	ATTTT	ATTTTTT,A,ATTTTT,ATTT	5
1122	MC05	MC_g61ind1122	6829687	0.60155	CTTT	CTTTTT,CTTTT,CTT,CT,C	6
1123	MC05	MC_g61ind1123	6830363	0.70197	CTT	CTTTT,CTTTTTTT,CTTT,CTTTTT,CT,C	6
1124	MC05	MC_g61ind1124	6879971	0.703188	CA	CAAA,CAA,CAAAA,CAAAAAA,C	6
1125	MC05	MC_g61ind1125	6904340	0.649873	ATTTT	A,ATTTTT,ATTT,ATT,AT	6
1126	MC05	MC_g61ind1126	6923382	0.661609	CTTTT	C,CTTTTTT,CTTTTT,CTTT,CTT	6
1127	MC05	MC_g61ind1127	7103070	0.634418	GTTTTT	G,GTTTTTT,GTTTT,GTTT,GTT	5
1128	MC05	MC_g61ind1128	7171476	0.620249	CAAAAAA	CAA,CAAAAAAA,C,CAAAAA,CAAAA	5
1129	MC05	MC_g61ind1129	7194038	0.687815	GAA	GAAAA,GAAAAA,GAAA,GA,G	6
1130	MC05	MC_g61ind1130	7413880	0.676174	GAAAA	G,GAAAAA,GAAA,GAA,GA	6
1131	MC05	MC_g61ind1131	7453800	0.696616	CAAAAAA	CAA,CA,C,CAAAAA,CAAAA,CAAA	7
1132	MC05	MC_g61ind1132	7455570	0.628971	CAA	CAAAA,CAAAAA,CAAA,CAAAAAAA,C	6
1133	MC05	MC_g61ind1133	7610943	0.613939	TTATATA	TTA,T,TTATA	4
1134	MC05	MC_g61ind1134	7619100	0.6107	CTTTT	C,CTTT,CTT,CT	5
1135	MC05	MC_g61ind1135	7896319	0.608327	G	GTT,GT,GTTT	4
1136	MC05	MC_g61ind1136	7955620	0.686298	ATCTCTCTCTC	ATCTCTCTCTCTCTCTCTCTCTCTCTCTC,A,ATCTCTCTCTCTCTCTCTCTCTC,ATCTCTCTCTCTCTCTCTCTCTCTCTC,ATCTCTCTCTCTCTC,ATCTCTCTCTCTCTCTCTCTC	4
1137	MC05	MC_g61ind1137	8147330	0.637762	CAAA	CAAAA,CAA,CA,C	5
1138	MC05	MC_g61ind1138	8208458	0.612849	AT	ATTT,ATT,ATTTT,ATTTTT,A	6
1139	MC05	MC_g61ind1139	8237894	0.655238	GTTTT	G,GTTTTTT,GTTTTT,GTTT,GTT,GT	7
1140	MC05	MC_g61ind1140	8240750	0.686529	GTTTTT	GT,G,GTTTTTT,GTTTT,GTTT,GTT	7
1141	MC05	MC_g61ind1141	8243417	0.636126	CA	CAAA,CAAAA,CAA,C,CAAAAA	6
1142	MC05	MC_g61ind1142	8322233	0.647144	CTTTT	C,CTTT,CTT,CT	5
1143	MC05	MC_g61ind1143	8336492	0.622571	T	TGG,TGGG,TG	4
1144	MC05	MC_g61ind1144	8563593	0.631904	ACCC	ACC,AC,A	4
1145	MC05	MC_g61ind1145	8620831	0.654499	CAA	CAAAA,CAAA,CA,C	5
1146	MC05	MC_g61ind1146	8631130	0.611562	CAAAA	C,CAAAAA,CAAA,CAA,CA	6
1147	MC05	MC_g61ind1147	8706843	0.678672	T	TAA,TA,TAAA,TAAAAA,TAAAA	6
1148	MC05	MC_g61ind1148	8725927	0.623721	ATTTTT	AT,A,ATTTTTT,ATTTT,ATTT,ATT	6
1149	MC05	MC_g61ind1149	8801975	0.656652	AT	ATTT,ATT,ATTTT,ATTTTT,A	6
1150	MC05	MC_g61ind1150	8845054	0.604236	GT	GTTT,GTT,GTTTT,G	5
1151	MC05	MC_g61ind1151	9195039	0.633506	ACCC	ACCCC,ACC,AC,A	5
1152	MC05	MC_g61ind1152	9201052	0.66108	ACCCCCCCC	ACCC,ACC,AC,A	5
1153	MC05	MC_g61ind1153	9385644	0.708903	TGGGGG	TG,T,TGGGG,TGGG,TGG	6
1154	MC05	MC_g61ind1154	9388107	0.675159	CAAA	CAAAAA,CAAAA,CAA,CA,C	6
1155	MC05	MC_g61ind1155	9389255	0.611911	CATATATATAT	CATATAT,C,CAT,CATATATAT	5
1156	MC05	MC_g61ind1156	9470251	0.61485	CTT	CTTTT,CTTT,CT,C	5
1157	MC05	MC_g61ind1157	9523542	0.614226	GTT	GTTTT,GTTT,GT,G	5
1158	MC05	MC_g61ind1158	9744319	0.694142	TCCCCCCC	TCCC,TCC,T,TCCCCCC,TCCCCC,TCCCC	6
1159	MC05	MC_g61ind1159	9766373	0.6334	CAAA	CAAAAA,CAAAA,CAA,CA,C	6
1160	MC05	MC_g61ind1160	9807542	0.607458	AATATATATATAT	A,AATATATATAT,AATATATAT,AATATAT	4
1161	MC05	MC_g61ind1161	9981758	0.718141	AGGGGG	AG,A,AGGGGGG,AGGGG,AGGG,AGG	6
1162	MC05	MC_g61ind1162	10367622	0.624543	ATTTTT	A,ATTTTTT,ATTTT,ATTT,ATT	5
1163	MC05	MC_g61ind1163	10885010	0.661336	GTTTT	G,GTTT,GTT,GT	5
1164	MC05	MC_g61ind1164	10917231	0.614659	GTTTTTTT	GTTTTTTTTT,GT,G,GTTTTTTTT,GTTTTTT,GTTTTT	5
1165	MC05	MC_g61ind1165	11334289	0.622128	CAA	CAAAA,CAAA,CA,C	5
1166	MC05	MC_g61ind1166	11348691	0.610245	CT	CTTT,CTT,CTTTT,C	4
1167	MC05	MC_g61ind1167	11683424	0.617726	TAA	TAAAA,TAAA,TAAAAA,TA,T	5
1168	MC05	MC_g61ind1168	11894671	0.704142	CGGGGGGGG	CGGGG,C,CGGGGGGG,CGGGGGG,CGGGGG	6
1169	MC05	MC_g61ind1169	12217904	0.636145	AGG	AGGGG,AGGG,AG,A	5
1170	MC05	MC_g61ind1170	12296881	0.620995	GAAAAAAATACAAAACA	GGAAAAAAAAAAATACAAAACA,GAAAAAAAAAATACAAAACA,GGAAAAAAAAATACAAAACA,G,GGAAAAAAAAAATACAAAACA,GAAAAAAAAAAATACAAAACA	7
1171	MC05	MC_g61ind1171	12528622	0.660983	AC	ACCC,ACCCC,ACC,A	5
1172	MC05	MC_g61ind1172	12614758	0.649674	AC	ACCC,ACC,A	4
1173	MC05	MC_g61ind1173	12639927	0.626683	ACC	ACCCC,ACCCCC,ACCC,AC,A	6
1174	MC05	MC_g61ind1174	13137731	0.686968	CAAAAA	CA,C,CAAAA,CAAA,CAA	5
1175	MC05	MC_g61ind1175	13460886	0.703383	G	GA,GGGTA,GTA,GGTA,GGA	6
1176	MC05	MC_g61ind1176	13504991	0.677334	CAAAA	C,CAAA,CAA,CA	5
1177	MC05	MC_g61ind1177	13704686	0.608002	CAAAA	C,CAAAAA,CAAA,CAA,CA	6
1178	MC05	MC_g61ind1178	14198330	0.641682	CTTTTT	CT,C,CTTTTTT,CTTTT,CTTT	6
1179	MC05	MC_g61ind1179	14215566	0.693006	CT	CTTT,CTT,CTTTT,CTTTTT,C	6
1180	MC05	MC_g61ind1180	14219924	0.607181	AATATATATAT	A,AATATAT,AATAT,AATATATATATAT	4
1181	MC05	MC_g61ind1181	14221253	0.607595	ATTTATTTTTTTATT	ATTTTTTATT,A,AT	4
1182	MC05	MC_g61ind1182	14236217	0.693623	ATT	ATTTT,ATTT,ATTTTT,ATTTTTT,AT,A	6
1183	MC05	MC_g61ind1183	14258911	0.674664	GAAAAA	GA,GAAAAAA,G,GAAAA,GAA	6
1184	MC05	MC_g61ind1184	14304998	0.656027	GCTCTCTCTCTCTCT	GCTCTCTCTCTCTCTCTCTCTCTCTCT,G,GCTCTCTCTCTCTCTCTCTCT,GCTCTCTCTCTCTCTCTCTCTCT,GCTCTCTCTCTCTCTCTCTCTCTCT,GCTCTCTCTCTCT	6
1185	MC05	MC_g61ind1185	14328510	0.671078	T	TAA,TAAA,TA,TAAAAA,TAAAA	6
1186	MC05	MC_g61ind1186	14337373	0.663271	CTTT	CTTTTT,CTTTT,CTT,CT,C	6
1187	MC05	MC_g61ind1187	14424649	0.614949	ATTTTTTTTT	A,ATTTTTTTT,ATTTTTTT,ATTTTTT	4
1188	MC05	MC_g61ind1188	14452272	0.648524	CAAA	CAAAA,CAA,CA,C	5
1189	MC05	MC_g61ind1189	14464512	0.623595	T	TAA,TAAA,TTAAA,TAAAAA,TAAAA	5
1190	MC05	MC_g61ind1190	14474384	0.67509	CAAA	CAAAA,CAA,CA,C	5
1191	MC05	MC_g61ind1191	14477341	0.639358	CTTTT	C,CTTTTT,CTTT,CTT,CT	5
1192	MC05	MC_g61ind1192	14540176	0.655993	C	CAA,CAAA,CA,CAAAA	5
1193	MC05	MC_g61ind1193	14560839	0.650855	GAA	GAAAA,GAAA,GA,G	5
1194	MC05	MC_g61ind1194	14623773	0.768271	ATTTCTCTCTCTC	ATCTCTCTC,ATCTCTC,ATC,ATCTC,A,ATCTCTCTCTC	6
1195	MC05	MC_g61ind1195	14653471	0.618648	GTT	GTTTT,GTTT,GTTTTTT,GT,G	5
1196	MC05	MC_g61ind1196	14684406	0.648403	G	GACAAAAA,GACAAAAAA,GACAAAA,GAAAAAA,GAAAAAAAA,GACAAAAAAA	6
1197	MC05	MC_g61ind1197	14767938	0.684764	CTATATATA	CTATATATATA,CTA,C,CTATATATATATATA,CTATATATATATA,CTATATATATATATATA	5
1198	MC05	MC_g61ind1198	14809509	0.705231	CTTTT	C,CTTTTT,CTTT,CTT,CT	5
1199	MC05	MC_g61ind1199	14842205	0.650475	CA	CAAA,CAA,CAAAA,CAAAAAA,C	5
1200	MC05	MC_g61ind1200	14926882	0.608279	AC	ACCC,ACC,A	4
1201	MC05	MC_g61ind1201	14946007	0.662475	CAA	CAAAA,CAAA,CAAAAA,CA,C	6
1202	MC05	MC_g61ind1202	14990484	0.631641	CTTTTTT	CTT,CT,C,CTTTTT,CTTTT,CTTT	6
1203	MC05	MC_g61ind1203	14997575	0.668517	CAAAA	C,CAAAAAA,CAAAAA,CAAA,CAA,CA	7
1204	MC05	MC_g61ind1204	15248295	0.683258	G	GGGC,GGGGGC,GGC,GGGGC	5
1205	MC05	MC_g61ind1205	15282249	0.7343	CAAAAAAAAA	CAAAAA,CAAA,CAA,C,CAAAAAAA,CAAAAAA	5
1206	MC05	MC_g61ind1206	15317597	0.636186	TC	TCC,T,TTCC,TTCAC,TTCCC	6
1207	MC05	MC_g61ind1207	15358097	0.676358	TTATATATATATATA	TTATATATATA,T,TTTTATATATATATATATATA,TTATATATATATATATA,TTATATATATATA	6
1208	MC05	MC_g61ind1208	15375863	0.605531	CAAAA	C,CAAAAA,CAAA,CAA,CA	5
1209	MC05	MC_g61ind1209	15407082	0.604433	CTTTTT	CT,C,CTTTT,CTTT,CTT	5
1210	MC05	MC_g61ind1210	15442996	0.661058	GGAGAGAGA	GGAGA,GGA,G,GGAGAGAGAGA,GGAGAGAGAGAGAGAGA,GGAGAGA	5
1211	MC05	MC_g61ind1211	15480387	0.653545	GTTTTTT	GTT,G,GTTTTTTT,GTTTTT,GTTTT,GTTT	5
1212	MC05	MC_g61ind1212	15599381	0.675358	GT	GTTT,GTTTTTT,GTT,GTTTT,GTTTTT,G	7
1213	MC05	MC_g61ind1213	15667453	0.722853	CTTT	CTTTTT,CTTTT,CTTTTTT,CTT,CT,C	7
1214	MC05	MC_g61ind1214	15745385	0.621759	TAAAAAA	TAA,TA,T,TAAAAA,TAAAA,TAAA	6
1215	MC05	MC_g61ind1215	15825732	0.707009	GTTTT	G,GTTTTT,GTTT,GTT,GT	6
1216	MC05	MC_g61ind1216	16027983	0.684823	CA	CAAA,CAA,CAAAA,C,CAAAAA	5
1217	MC05	MC_g61ind1217	16033869	0.619262	TAAA	TAAAAA,TAAAA,TAA,TA,T	6
1218	MC05	MC_g61ind1218	16067118	0.661372	TAAAAAAAAAAA	TAAAAAAA,T,TAAAAAAAAAA,TAAAAAAAAA,TAAAAAAAA	5
1219	MC05	MC_g61ind1219	16130895	0.650309	ATTTTTTTTTTT	ATTTTTTTTTTTTT,A,ATTTTTTTTTTTTTTT,ATTTTTTTTTT,ATTTTTTTTT,ATTTTTTTTTTTT	5
1220	MC05	MC_g61ind1220	16277212	0.648966	GAAA	GAAAAA,GAAAA,GAAAAAA,GAA,GA,G	5
1221	MC05	MC_g61ind1221	16321646	0.655706	AT	ATTT,ATT,ATTTT,ATTTTT,A	5
1222	MC05	MC_g61ind1222	16439850	0.68774	CTT	CTTTT,CTTTTT,CTTTTTT,CT,C	6
1223	MC05	MC_g61ind1223	16577856	0.685688	CAAAA	C,CAAAAA,CAAA,CAA,CA	5
1224	MC05	MC_g61ind1224	16700095	0.684654	GAAAA	G,GAAAAAA,GAAAAA,GAAA,GAA,GA	7
1225	MC05	MC_g61ind1225	16713064	0.61739	TAAAAAAAAAAA	TAAAAAAA,TAAAA,T,TAAAAAAAAAA,TAAAAAAAAA,TAAAAAAAA	6
1226	MC05	MC_g61ind1226	16766277	0.60376	C	CAA,CA,CAAA	4
1227	MC05	MC_g61ind1227	16816670	0.690636	CA	CAAA,CAAAA,CAA,CAAAAAA,C,CAAAAA	7
1228	MC05	MC_g61ind1228	16885019	0.605283	ATTT	ATTTT,ATT,AT,A	4
1229	MC05	MC_g61ind1229	16930452	0.612141	CTT	CTTTT,CTTT,CTTTTT,CT,C	6
1230	MC05	MC_g61ind1230	17074609	0.654906	GT	GTTT,GTT,GTTTT,G,GGTT	6
1231	MC05	MC_g61ind1231	17095614	0.638829	GTTTT	G,GTTTTT,GTTT,GTT,GT	6
1232	MC05	MC_g61ind1232	17098200	0.608637	G	GAGAGA,GAGAGAGAGAGAGA,GAGAGAGAGA,GAGAGAGAGAGA,GAGA,GAGAGAGA	6
1233	MC05	MC_g61ind1233	17124745	0.647456	CCTCT	CCTCTCTCTCT,CCT,C,CCTCTCT,CCCTCTCT,CCTCTCTCT	6
1234	MC05	MC_g61ind1234	17146248	0.728446	TAGAGAGAGAGAGAGAGAGAGAGAGAGAGAGAGAGAG	TAGAGAG,TAGAGAGAGAGAGAGAGAGAGAGAGAG,T,TAGAGAGAGAGAGAGAGAG,TAGAGAGAGAGAGAGAGAGAGAGAGAGAGAGAG,TAGAGAGAGAGAGAGAGAGAGAGAGAGAG	6
1235	MC05	MC_g61ind1235	17162029	0.663655	TA	TAAA,TAAAA,TAA,T	5
1236	MC05	MC_g61ind1236	17269507	0.606552	C	CTT,CTTTTATTAT,CT,CTTT,CTTTTTT	4
1237	MC05	MC_g61ind1237	17277340	0.617333	CTTTT	C,CTTTTT,CTTT,CTT,CT	6
1238	MC05	MC_g61ind1238	17290244	0.627995	GGAGAGAGAGAGAGAGAGAGAGA	G,GGAGAGAGAGAGAGAGAGAGAGAGAGAGAGAGA,GGAGAGAGAGAGAGAGAGAGAGAGAGAGAGAGAGA,GGAGAGAGAGAGAGAGAGAGAGAGAGAGAGA,GGAGAGAGAGAGAGAGAGAGAGAGAGAGA,GGAGAGAGAGAGAGAGAGAGAGAGAGA	6
1239	MC05	MC_g61ind1239	17363347	0.63616	T	TATATATATATATATAA,TATATATATATATAA,TATATATATATAA	4
1240	MC05	MC_g61ind1240	17367672	0.687274	GAAAA	G,GAAAAA,GAAA,GAA,GA	6
1241	MC05	MC_g61ind1241	17431872	0.62519	ATT	ATTT,AGGTTTTTT,AT,AGGTTTTTTT,A	5
1242	MC05	MC_g61ind1242	17461584	0.661606	GAA	GAAAA,GAAAAA,GAAA,GA,GAAAAAA,G	6
1243	MC05	MC_g61ind1243	17474423	0.65364	CA	CAAA,CAA,CAAAA,CAAAAAA,C	5
1244	MC05	MC_g61ind1244	17544193	0.600036	CAAA	CAAAAA,CAAAA,CAA,CA,C	6
1245	MC05	MC_g61ind1245	17624984	0.617324	CAAAAA	CA,CAAAAAA,C,CAAAA,CAAA,CAA	6
1246	MC05	MC_g61ind1246	17634467	0.722324	CCTCTCTCTCTCTCTCT	CCT,C,CCTCTCTCTCTCT,CCTCTCTCTCTCTCTCTCT,CCTCTCTCT,CCTCTCTCTCTCTCTCTCTCT	6
1247	MC05	MC_g61ind1247	17693753	0.692974	CAAA	CAAAAA,CAAAA,CAAAAAA,CAA,CA,C	7
1248	MC05	MC_g61ind1248	17719001	0.741218	CAAAAAAA	CAAA,CAA,CA,C,CAAAAA,CAAAA	7
1249	MC05	MC_g61ind1249	17879189	0.705658	CAA	CAAAA,CAAAAA,CAAA,CA,C	6
1250	MC05	MC_g61ind1250	17937368	0.646255	CA	CAAA,CAAAA,CAA,CAAAAAA,C,CAAAAA	5
1251	MC05	MC_g61ind1251	17947671	0.603982	CTTTT	C,CTCTTTTT,CTTT,CTT,CT	5
1252	MC05	MC_g61ind1252	17958827	0.645391	TAAAAA	TA,T,TAAAAAA,TAAAA,TAAA	5
1253	MC05	MC_g61ind1253	17959749	0.685086	CAAA	CAAAAA,CAAAA,CAA,CA,C	6
1254	MC05	MC_g61ind1254	17979639	0.71592	GTTTTTTT	GTTT,GTT,GT,G,GTTTT	6
1255	MC05	MC_g61ind1255	18130112	0.661813	TAAA	TAAAAA,TAAAA,TAA,TA,T	5
1256	MC05	MC_g61ind1256	18143993	0.741927	AATATATATAT	AATATAT,AATAT,A,AAT,AATATATATATATAT,AATATATAT	7
1257	MC05	MC_g61ind1257	18299376	0.605562	GTATA	G,GTATATATATA,GTATATA,GTATATATA,GTA	4
1258	MC05	MC_g61ind1258	18397742	0.654428	GAAAA	G,GAAAAA,GAAA,GAA,GA	6
1259	MC05	MC_g61ind1259	18463346	0.672625	CAAAAAAA	CAAA,CAA,CA,C,CAAAAA,CAAAA	6
1260	MC05	MC_g61ind1260	18482776	0.624979	TA	TAAA,TAA,TAAAA,T	4
1261	MC05	MC_g61ind1261	18529193	0.63916	CATATATAT	CATAT,CAT,CATATATATAT,C,CATATAT	6
1262	MC05	MC_g61ind1262	18571474	0.630038	TAAAAAAA	TAAAAAAAAA,TAAAAAAAA,TA,T,TAAAAA,TAAAA	6
1263	MC05	MC_g61ind1263	18623709	0.62556	GTT	GTTTT,GTTT,GTTTTT,GTTTTTT,GT,G	6
1264	MC05	MC_g61ind1264	18629879	0.614309	GTTTTTTT	GTTTTTTTTT,GTTTTTTTTTTT,GTTTTTT,G,GTTTTTTTT	5
1265	MC05	MC_g61ind1265	18818712	0.633631	ATCTCTCTCTCTCTCTCTCTC	A,ATC,ATCTCTCTCTCTCTCTCTCTCTC,ATCTCTCTCTCTCTC,ATCTCTCTCTCTC,ATCTCTCTCTCTCTCTCTCTCTCTC	5
1266	MC05	MC_g61ind1266	18895489	0.729066	ATTTTT	AT,A,ATTTT,ATTT,ATT	6
1267	MC05	MC_g61ind1267	18911486	0.645682	TTCTCTCTCTCTCTCTCTC	TTCTCTCTC,TTCTCTCTCTCTCTCTCTCTCTCTC,T,TTCTCCCTCTCTCTCTCTCTCTCTCTCTCTCTCTCTCTC,TTCTCTCTCTCTCTCTCTCTCTCTCTC,TTCTCTCTCTCTCTC	4
1268	MC05	MC_g61ind1268	18931548	0.676851	ATTTT	A,ATTTTT,ATTT,ATT,AT	6
1269	MC05	MC_g61ind1269	18941066	0.62585	CTTTTT	CTTTTTTT,C,CTTTTTT,CTTTTTTTT,CTTTT,CTTT	7
1270	MC05	MC_g61ind1270	18944676	0.681193	CA	CAAA,CAA,CAAAA,C,CAAAAA	6
1271	MC05	MC_g61ind1271	18998980	0.671777	TTAAAAAA	TAAA,TAA,TA,T,TAAAAA	6
1272	MC05	MC_g61ind1272	18998981	0.613363	TAAAA	T,TAAA,TAA,TA	5
1273	MC05	MC_g61ind1273	19026318	0.634619	C	CAA,CAAA,CA,CAAAA	5
1274	MC05	MC_g61ind1274	19060625	0.641055	ATTT	ATTTTT,ATTTT,ATT,AT,A	6
1275	MC05	MC_g61ind1275	19069971	0.642039	GGAAGAAGAA	GGAAGAAGAAGAA,GGAAGAA,GGAAGAAGAAGAAGAAGAA,GGAAGAAGAAGAAGAAGAAGAA,G,GGAAGAAGAAGAAGAA	6
1276	MC05	MC_g61ind1276	19107171	0.636913	GT	GTTT,GTT,GTTTT,G,GTTTGTTTGTTT	5
1277	MC05	MC_g61ind1277	19128155	0.658225	GAA	GAAAA,GAAAAA,GAAA,GA,G	6
1278	MC05	MC_g61ind1278	19142761	0.625798	CAAAA	C,CAAAAAA,CAAAAA,CAAA,CAA,CA	7
1279	MC05	MC_g61ind1279	19269393	0.661346	TAAA	TAAAAA,TAAAA,TAA,TA,T	6
1280	MC05	MC_g61ind1280	19273380	0.613365	CCTCTCTCTCTCTCTCTCTCTCTCTCTCTCT	C,CCTCTCTCT,CCTCTCTCTCTCT,CCTCTCTCTCTCTCTCTCTCTCTCTCTCT,CCTCTCTCTCTCTCTCTCTCTCTCT,CCTCTCTCTCTCTCTCTCTCTCT	5
1281	MC05	MC_g61ind1281	19278988	0.703639	GAAAAA	GA,G,GAAAAAA,GAAAA,GAAA,GAA	7
1282	MC05	MC_g61ind1282	19351515	0.644752	A	AAAAAG,AAG,AAAG,AAAAG	5
1283	MC05	MC_g61ind1283	19357224	0.60118	CCTCTCTCTCTCTCTCT	CCTCTCTCTCTCT,CCTCTCTCTCT,C	4
1284	MC05	MC_g61ind1284	19415590	0.69662	TAGAGAGAGAG	T,TAGAGAGAGAGAG,TAGAGAGAG,TAGAGAG,TAGAG,TAGAGAGAGAGAGAG	7
1285	MC05	MC_g61ind1285	19599684	0.624775	GAAAA	G,GAAAAA,GAAA,GAA,GA	6
1286	MC05	MC_g61ind1286	19611231	0.602082	AATATATATATATAT	AATATATATAT,AATATATAT,AATATATATATATATAT,A,AATATATATATAT	6
1287	MC06	MC_g61ind1287	60788	0.689143	AAAATATATAT	AATAT,A,AAT,AAGATAAATATATAT	5
1288	MC06	MC_g61ind1288	71489	0.703299	AATAT	AATATATATAT,A,AATATATATATATATAT,AATATATATATATAT,AATATATATATAT,AAT	7
1289	MC06	MC_g61ind1289	110158	0.677058	G	GTATTTATATATA,GTATATA,GTATT,GTATA,GTA	5
1290	MC06	MC_g61ind1290	198925	0.680118	CAAA	CAAAAA,CAAAA,CAAAAAA,CAA,CA,C	6
1291	MC06	MC_g61ind1291	204060	0.608348	CT	CTTT,CTT,CTTTT,CTTTTT,C	6
1292	MC06	MC_g61ind1292	315235	0.601621	ACTCTCTCT	ACTCT,ACT,A,ACTCTCT	4
1293	MC06	MC_g61ind1293	370135	0.63731	GTGGTGTTGGTGTTGGTGTTGGTGTTGGTGT	G,GTGGTGTTGGTGTTGGTGTTGGTGT,GTGGTGTTGGTGTTGGTGT,GTGGTGTTGGTGT,GTGGTGTTGGTGTTGGTGTTGGTGTTGGTGTTGGTGT	5
1294	MC06	MC_g61ind1294	399894	0.616415	CAAA	CAAAAA,CAAAA,CAA,CA,C	6
1295	MC06	MC_g61ind1295	432615	0.696356	GTATATATATATATATA	GTATATATATA,GTATATATA,GTA,G,GTATATATATATATA	6
1296	MC06	MC_g61ind1296	538540	0.613537	ATT	ATTTT,ATTT,AT,A	5
1297	MC06	MC_g61ind1297	588105	0.637711	ATT	ATTTT,ATTTTTT,AT,A,ATTTTTTT,ATTTTT	6
1298	MC06	MC_g61ind1298	606853	0.748426	CAA	CAAAA,CAAA,CAAAAA,CAAAAAAA,CA,C	7
1299	MC06	MC_g61ind1299	738200	0.655846	CA	CAAA,CAA,CAAAA,C	5
1300	MC06	MC_g61ind1300	767494	0.625742	GTTTT	G,GTTTTT,GTTT,GTT,GT	6
1301	MC06	MC_g61ind1301	1134095	0.643704	CTTTT	C,CTTT,CTT,CT	5
1302	MC06	MC_g61ind1302	1212828	0.671944	TTCTCTCTCTCTCTCTCTCTCTCTC	TTCTCTCTCTCTCTC,TTCTCTCTCTCTC,T,TTCTCTCTCTCTCTCTCTCTCTC,TTCTCTCTCTCTCTCTCTCTCTCTCTC,TTCTCTCTCTCTCTCTCTC	7
1303	MC06	MC_g61ind1303	1227878	0.648959	AAGAGAGAGAG	AAGAGAG,AAGAG,A,AAG,AAGAGAGAG	5
1304	MC06	MC_g61ind1304	1357553	0.618859	CAGAGAGAGAGAGAGAG	CAGAGAGAGAGAGAGAGAGAGAG,CAGAGAGAGAGAGAGAGAGAGAGAG,CAGAGAG,CAGAG,C,CAGAGAGAGAGAGAGAGAGAG	4
1305	MC06	MC_g61ind1305	1611976	0.645204	CTT	CTTT,CT,C	4
1306	MC06	MC_g61ind1306	1619598	0.699877	ATTTTTTTT	ATTTT,A,ATTTTTTT,ATTTTTT,ATTTTT	5
1307	MC06	MC_g61ind1307	1626109	0.601714	CA	CAAA,CAA,CAAAA,C	4
1308	MC06	MC_g61ind1308	1726007	0.661388	C	CAA,CA,CAAA	4
1309	MC06	MC_g61ind1309	2067962	0.618458	TGGGGG	T,TTGGGGGGGG,TTGGGGGGG,TGGG	4
1310	MC06	MC_g61ind1310	2151986	0.688989	TAAAA	T,TAAAAA,TAAA,TAA,TA	6
1311	MC06	MC_g61ind1311	2156553	0.657655	CAAAA	CAAAAA,CACAAAAAAA,CAAA,CAA,C	5
1312	MC06	MC_g61ind1312	2246718	0.686629	CAAAAA	CAAAAAA,C,CAAAA,CAAA,CAA	6
1313	MC06	MC_g61ind1313	2321740	0.625661	CAAAAAAAA	CAAAA,C,CAAAAAAA,CAAAAAA,CAAAAA	5
1314	MC06	MC_g61ind1314	2454303	0.709855	ACCC	ACCCC,ACC,AC,A	5
1315	MC06	MC_g61ind1315	2457579	0.650243	CGAGAGAGAGAGAGAGAGAGAGAGAGA	CGAGAGAGAGAGAGAGA,CGAGAGA,CGAGAGAGAGA,C,CGAGAGAGAGAGAGAGAGAGA,CGAGAGAGAGAGAGAGAGA	5
1316	MC06	MC_g61ind1316	2465460	0.617533	GAAAA	G,GAAAAA,GAAA,GAA,GA	6
1317	MC06	MC_g61ind1317	2469555	0.724003	CAAA	CAAAAA,CAAAA,CAA,CA,C	6
1318	MC06	MC_g61ind1318	2476081	0.625774	GTT	GTTTT,GTTT,GT,G	4
1319	MC06	MC_g61ind1319	2481275	0.630523	AATATAT	A,AATATATATATATATATAT,AATATATATATATATAT,AATATATATATATAT,AATAT	6
1320	MC06	MC_g61ind1320	2530405	0.644836	GA	GAAA,GAAAA,GAA,G,GAAAAA	6
1321	MC06	MC_g61ind1321	2688675	0.618542	CTTT	CTTTTT,CTTTT,CTT,CT,C	6
1322	MC06	MC_g61ind1322	2711761	0.627019	AAT	AATATATAT,AATAT,AATATAT,A	5
1323	MC06	MC_g61ind1323	2743826	0.683984	CAAA	CAAAAA,CAAAA,CAA,CA,C	6
1324	MC06	MC_g61ind1324	2751065	0.626179	GTTT	GTTTTT,GTTCTTT,GTT,G,GTTTT,GTTTTTT	6
1325	MC06	MC_g61ind1325	2786975	0.687704	CTTTTTTT	CTTT,C,CTTTTTT,CTTTTT,CTTTT	5
1326	MC06	MC_g61ind1326	2805605	0.65608	CA	CAAA,CAA,CAAAA,C	5
1327	MC06	MC_g61ind1327	2812407	0.695762	AAGAGAGAGAGAGAGAGAGAGAGAG	AAGAGAGAGAGAGAGAGAGAGAGAGAGAGAG,AAGAGAGAGAGAGAGAGAGAGAGAGAGAGAGAG,AAGAGAGAGAGAGAGAGAGAGAGAGAGAG,AAGAGAGAGAGAGAGAGAGAGAGAGAG,A,AAGAGAGAGAGAGAGAGAGAGAG	5
1328	MC06	MC_g61ind1328	2897359	0.605624	CTTTTTT	CTT,CTTTTTTTT,CT,C,CTTTT	6
1329	MC06	MC_g61ind1329	3162965	0.680318	GTATATATATATATA	GTATATATATA,GTATATATA,GTA,G,GTATATATATATA	6
1330	MC06	MC_g61ind1330	3439163	0.635318	CTTT	CTTTTT,CTTTT,CTT,CT,C	6
1331	MC06	MC_g61ind1331	3558057	0.62072	TAAA	TAAAA,TAA,TA,T	5
1332	MC06	MC_g61ind1332	3593375	0.624355	CTTTT	CTTTTTT,CTTTTTTTT,CTTT,C,CTTTTT,CTTTTTTT	6
1333	MC06	MC_g61ind1333	3599011	0.793123	T	TTATATA,TTATATATATATATATATATATATATA,TTATATATATATATATATATATATA,TTATATATATATATATATATA,TTATA,TTATATATATATATATATATATA	6
1334	MC06	MC_g61ind1334	3626079	0.600321	GTT	GTTTT,GTTT,GT,GTTTTTTTT,G	6
1335	MC06	MC_g61ind1335	3744506	0.658043	GAA	GAAAA,GAAAAA,GAAA,GA,G	6
1336	MC06	MC_g61ind1336	3747113	0.633786	GTT	GTTTT,GTTT,GTTTTT,GTTTTTT,GT,G	6
1337	MC06	MC_g61ind1337	3782488	0.603506	TTCTCTCTCTCTCTCTCTCTCTC	T,TTCTCTCTCTCTCTCTCTCTC,TTCTCTCTCTCTCTCTCTCTCTCTC,TTCTCTCTCTCTCTCTCTC,TTCTCTCTCTCTCTCTC,TTCTCTCTCTCTCTCTCTCTCTCTCTC	7
1338	MC06	MC_g61ind1338	3798753	0.658846	ATTTTTTTT	ATTTTTTTTT,A,ATTTTTTT,ATTTTTT,ATTTTT	5
1339	MC06	MC_g61ind1339	3799958	0.648037	G	GAA,GAAA,GAAAAA,GAAAA	5
1340	MC06	MC_g61ind1340	3912435	0.666839	CTTTTTT	CTT,CT,C,CTTTTT,CTTTT,CTTT	7
1341	MC06	MC_g61ind1341	4054162	0.623508	TAAAGAGAGAGAGAGAG	TAGAGAGAGAGAG,TAGAGAGAAAGAGAGAGAGAGAG,TAGAGAGAGAG,TAGAGAGAG,T,TAGAGAGAGAGAGAG	5
1342	MC06	MC_g61ind1342	4400941	0.691913	CA	CAAA,CAA,CAAAA,C,CAAAAA	6
1343	MC06	MC_g61ind1343	4608826	0.68411	TAGAGAGAGAGAGAGAGAGAGAG	TAGAGAGAGAGAGAGAGAG,TAGAGAGAGAGAGAGAG,TAGAGAGAGAGAGAG,T,TAGAGAGAGAGAGAGAGAGAGAGAG,TAGAGAGAGAGAGAGAGAGAG	7
1344	MC06	MC_g61ind1344	4647640	0.626969	GAAAAAAAAA	GAAAAA,GAA,G,GAAAAAAAA,GAAAAAAA,GAAAAAA	5
1345	MC06	MC_g61ind1345	4797165	0.610505	CTTTT	C,CTTTTT,CTTT,CTT,CT	6
1346	MC06	MC_g61ind1346	4813273	0.624695	GAGAAGAAGAAGAAGAAGAAGA	GAGAAGAAGAAGAAGA,G,GAGAAGAAGAAGA,GAGA,GAGAAGAAGAAGAAGAAGA	5
1347	MC06	MC_g61ind1347	4814034	0.65502	CAAAAAAA	CAAAAAAAAA,CAAAAAAAAAA,CAAAAAAAA,CAAAAAA,CAAAAA,C	6
1348	MC06	MC_g61ind1348	4820192	0.60761	CT	CTTT,CTT,CTTTT,C	5
1349	MC06	MC_g61ind1349	5071139	0.64477	TTATATATA	TTATA,TTA,T,TTATATATATATA,TTATATATATA,TTATATA	7
1350	MC06	MC_g61ind1350	5113377	0.671902	CTTTT	C,CTTTTT,CTTT,CTT,CT	6
1351	MC06	MC_g61ind1351	5157822	0.640432	CTTTT	C,CTTTTT,CTTT,CTT,CT	6
1352	MC06	MC_g61ind1352	5192077	0.640574	GTTT	GTTTTT,GTTTT,GTT,GT,G	6
1353	MC06	MC_g61ind1353	5257855	0.726619	CAAAA	C,CAAAAAA,CAAAAA,CAAA,CAA,CA	6
1354	MC06	MC_g61ind1354	5511439	0.792851	C	CTCTCTCTCTCTA,CTCTCTCTCTCTCTCTA,CTCTCTCTA,CTCTCTCTCTCTCTA,CTA,CTCTCTCTCTA	7
1355	MC06	MC_g61ind1355	5535047	0.699821	CAAAAA	CA,C,CAAAAAA,CAAAA,CAAA,CAA	7
1356	MC06	MC_g61ind1356	5558444	0.661133	GTT	GTTTT,GTTT,GT,G	5
1357	MC06	MC_g61ind1357	5567737	0.646349	CAAAAAAAA	CAAAA,CAAA,CAA,CA,C,CAAAAA	7
1358	MC06	MC_g61ind1358	5742289	0.670217	GTTT	GTTTTT,GTTTT,GTT,GT,G	6
1359	MC06	MC_g61ind1359	5746068	0.687913	CAA	CAAAA,CAAA,CAAAAA,CA,C	5
1360	MC06	MC_g61ind1360	5772741	0.609515	TA	TAAA,TAA,TAAAA,T	5
1361	MC06	MC_g61ind1361	5887448	0.685206	GTTTTTT	GTT,GT,G,GTTTTTTT,GTTTT,GTTT	7
1362	MC06	MC_g61ind1362	5957295	0.674501	GTATATATATATATATA	GTATATATATATA,GTATATATATA,G,GTATATATATATATATATATA,GTATATATATATATA	5
1363	MC06	MC_g61ind1363	5996059	0.755495	CAGAGAGAGAGAGAGAGAGAGAGAGAGAG	CAGAGAGAGAGAGAGAGAG,CAGAGAGAGAGAGAGAG,CAGAGAG,CAGAGAGAGAGAGAG,C,CAGAGAGAGAGAGAGAGAGAGAGAGAGAGAGAG	7
1364	MC06	MC_g61ind1364	6225569	0.622921	CTT	CTTTT,CTTT,CT,C	5
1365	MC06	MC_g61ind1365	6343417	0.731293	TAAAAAA	TA,TAAAAAAA,T,TAAAAA,TAAAA,TAAA	7
1366	MC06	MC_g61ind1366	6355224	0.673373	CA	CAAA,CAAAA,CAA,C,CAAAAA	6
1367	MC06	MC_g61ind1367	6356094	0.62699	CA	CAAA,CAAAA,CAA,C,CAAAAA	6
1368	MC06	MC_g61ind1368	6492420	0.692942	CTT	CTTTT,CT,C,CTTT,CTTTTTTTT	6
1369	MC06	MC_g61ind1369	6517798	0.688068	AT	ATTT,ATTTTTT,ATT,ATTTT,ATTTTT,A	7
1370	MC06	MC_g61ind1370	6521756	0.615029	CTATATA	CTA,C,CTATATATA,CTATATATATA	5
1371	MC06	MC_g61ind1371	6560285	0.657749	CTTTT	C,CTTT,CTT,CT	5
1372	MC06	MC_g61ind1372	6727247	0.619685	AT	ATTT,ATTATTATT,ATTATCTTTTT,A,ATT,ATTTT	5
1373	MC06	MC_g61ind1373	6753399	0.632922	G	GGA,GGAAA,GGAA,GGAG,GGAGAAAAC,GGAAAAAACA	5
1374	MC06	MC_g61ind1374	6768336	0.648348	TA	TAAA,TAAAA,TAA,T,TAAAAAA,TAAAAA	5
1375	MC06	MC_g61ind1375	6867888	0.605422	GTTTTTT	G,GTTTTT,GTTTT,GTTT	5
1376	MC06	MC_g61ind1376	7283190	0.732567	TCTCTCTCTCTCTCTCTCTCTCTCTC	TTCTC,TTC,TTCTCTCTCTCTCTCTC,T,TTCTCTCTC,TTCTCTC	7
1377	MC06	MC_g61ind1377	7306305	0.667844	ATTTT	A,ACTTTT,ATTTTT,ATTT,ATT,AT	6
1378	MC06	MC_g61ind1378	7316428	0.697871	CCTCTCTCTCT	C,CCTCTCTCTCTCTCTCT,CCTCTCTCTCTCTCTCTCT,CCTCTCTCT,CCTCTCTCTCTCT,CCTCTCTCTCTCTCT	6
1379	MC06	MC_g61ind1379	7443872	0.62245	GTTTT	G,GTTT,GTT,GT	5
1380	MC06	MC_g61ind1380	7707293	0.609968	CAAAA	C,CAAAAA,CAAA,CAA,CA	5
1381	MC06	MC_g61ind1381	7720062	0.683215	CAAAAAA	CAA,CAAAAAAAA,CAAAAAAA,CA,C,CAAA	6
1382	MC06	MC_g61ind1382	7753450	0.670116	ATTTTTTT	ATT,AT,A,ATTTTTT,ATTTTT,ATTTT	6
1383	MC06	MC_g61ind1383	7758647	0.709793	CT	CTTT,CTT,CTTTT,C	5
1384	MC06	MC_g61ind1384	8198101	0.661726	C	CAA,CAAAAA,CAAAAAAA,CAAAAAA,CAAAA	5
1385	MC06	MC_g61ind1385	8231261	0.696146	CTTTTT	CT,C,CTTTT,CTTT,CTT	6
1386	MC06	MC_g61ind1386	8316534	0.667747	CA	CAAA,CAA,CAAAA,C,CAAAAA	5
1387	MC06	MC_g61ind1387	8442420	0.663069	CATATATATATATAT	CATATATATATATATATATAT,CATATATATATATATAT,C,CATATATATATATATATAT,CATATATATATAT	5
1388	MC06	MC_g61ind1388	8670244	0.614222	TAAAAAA	TAAAAAAA,T,TAAAAA,TAAAA,TAAA	5
1389	MC06	MC_g61ind1389	8770995	0.717463	CAGAGAGAGAGAGAGAGAGAG	CAGAGAGAGAGAGAGAGAGAGAGAG,CAGAGAGAGAG,C,CAGAGAGAGAGAG,CAGAGAGAGAGAGAGAGAGAGAG,CAGAGAGAGAGAGAGAGAG	7
1390	MC06	MC_g61ind1390	8862389	0.663919	TA	TAAA,TAA,T	4
1391	MC06	MC_g61ind1391	8891358	0.601543	CTTTTT	CT,C,CTTTT,CTTT,CTT	6
1392	MC06	MC_g61ind1392	8938784	0.610497	GT	GTTT,GTT,GTTTT,G	5
1393	MC06	MC_g61ind1393	9033125	0.602937	CAAAA	C,CAAAAA,CAAA,CAA,CA	6
1394	MC06	MC_g61ind1394	9101284	0.61218	CGAGAGAGAGAGAGAGAGAGAGAGAGAGAGA	C,CGAGAGAGAGAGAGAGA,CGAGAGAGAGAGAGA,CGAGAGAGAGAGAGAGAGAGAGAGAGAGA	5
1395	MC06	MC_g61ind1395	9101342	0.634937	A	AGAGC,AGC,AGAGAGC	4
1396	MC06	MC_g61ind1396	9305508	0.604567	CAA	CAAAA,CAAA,CA,C	5
1397	MC06	MC_g61ind1397	9457068	0.714019	GTTTT	G,GTTTTT,GTTT,GTT,GT	6
1398	MC06	MC_g61ind1398	9552579	0.652636	AATATATATAT	AATATAT,AATAT,A,AATATATATATAT,AAT,AATATATAT	7
1399	MC06	MC_g61ind1399	9691420	0.648271	GTTTT	G,GTTT,GTT,GT	5
1400	MC06	MC_g61ind1400	9699534	0.610965	ATTT	ATTTTT,ATTTT,ATTTTTT,AAAATTTT,A,AATTATTTT	4
1401	MC06	MC_g61ind1401	9869875	0.621424	ATT	ATTTT,ATTT,ATTTTTT,AT,A	5
1402	MC06	MC_g61ind1402	10062040	0.676559	AATATATAT	AATAT,AAT,AATATATATAT,A,AATATATATATAT,AATATAT	6
1403	MC06	MC_g61ind1403	10126356	0.603819	CT	CTTT,CTT,C	4
1404	MC06	MC_g61ind1404	10285716	0.640003	GTT	GTTTT,GTTT,GTTTTT,G	4
1405	MC06	MC_g61ind1405	10318275	0.697255	CTT	CTTTT,CTTT,CTTTTT,CT,C	6
1406	MC06	MC_g61ind1406	10333879	0.638808	CA	CAAAA,CAA,C,CACAAA,CACAA	6
1407	MC06	MC_g61ind1407	10339281	0.617113	GTTT	GTTTTT,GTTTT,GTT,GT,G	6
1408	MC06	MC_g61ind1408	10448368	0.672846	CAAA	CAAAAA,CAAAA,CAA,CA,C	6
1409	MC06	MC_g61ind1409	10454913	0.617395	GTT	GTTTT,GTTT,GT,G	5
1410	MC06	MC_g61ind1410	10460972	0.685428	AT	ATTT,ATT,ATTTT,ATTTTT,A	6
1411	MC06	MC_g61ind1411	10479649	0.62255	TA	TAAA,TAA,TAAAA,T	5
1412	MC06	MC_g61ind1412	10485488	0.611221	ATTTT	A,ATTTTT,ATTT,ATT,AT	6
1413	MC06	MC_g61ind1413	10658217	0.649256	ATTCTTCTTCTTCTTC	ATTCTTCTTCTTCTTCTTC,ATTC,A,ATTCTTCTTCTTCTTCTTCTTCTTC,ATTCTTC,ATTCTTCTTCTTCTTCTTCTTC	7
1414	MC06	MC_g61ind1414	10733425	0.701837	CA	CAAA,CAA,CAAAA,C,CAAAAA	6
1415	MC06	MC_g61ind1415	10733807	0.701711	GTTTTTT	GTT,GT,G,GTTTTT,GTTTT,GTTT	7
1416	MC06	MC_g61ind1416	10775876	0.642671	TTCTCTCTCTCTCTCTCTCTC	TTCTCTCTCTCTCTC,TTCTCTCTCTC,T,TTCTCTCTCTCTC,TTCTCTCTCTCTCTCTCTC	5
1417	MC06	MC_g61ind1417	10780984	0.723222	CTTTT	CTTTTTT,C,CTTTTT,CTTTTTTT,CTTT,CT	5
1418	MC06	MC_g61ind1418	10813903	0.628056	CAA	CAAAA,CAAA,CAAAAA,CAAAAAAA,C,CAAAAAA	6
1419	MC06	MC_g61ind1419	10829441	0.669449	GTTTT	GTTTTTT,G,GTTTTT,GTTT,GTT	6
1420	MC06	MC_g61ind1420	10927453	0.616611	GC	GCCC,GCC,G	4
1421	MC06	MC_g61ind1421	10998810	0.62355	AGGG	AGGGGG,AGGGG,AGG,AG,A	4
1422	MC06	MC_g61ind1422	11012739	0.759985	C	CCCCT,CCT,CT,CCCT,CCCCCCT,CCCCCT	7
1423	MC06	MC_g61ind1423	11154252	0.600046	CAAAA	C,CAAAAA,CAAA,CAA,CA	6
1424	MC06	MC_g61ind1424	11167773	0.621556	TAA	TAAAA,TAAA,TAAAAA,TA,T	6
1425	MC06	MC_g61ind1425	11188752	0.660688	TAAAA	T,TAAAAA,TAAA,TAA,TA	6
1426	MC06	MC_g61ind1426	11240083	0.667793	CTT	CTCTTT,CTCTTTT,CT,C,CTTT,CTCTTTTT	7
1427	MC06	MC_g61ind1427	11350558	0.677506	AT	ATTT,AATT,ATT,A	5
1428	MC06	MC_g61ind1428	11363321	0.649007	T	TAAA,TA,TAAAAA,TAAAAAA,TAAAA	5
1429	MC06	MC_g61ind1429	11367345	0.6231	AAAATATATATATAT	AATAT,AAT,AATATAT,A	5
1430	MC06	MC_g61ind1430	11837741	0.698527	TA	TAAA,TAAAA,TAA,T,TAAAAA	6
1431	MC06	MC_g61ind1431	11861479	0.639418	CA	CAAA,CAA,CAAAAAA,C,CAAAAA	6
1432	MC06	MC_g61ind1432	11863660	0.697778	GATATATATAT	GATATAT,G,GATAT,GATATATATATAT,GAT,GATATATAT	7
1433	MC06	MC_g61ind1433	11945840	0.602426	AGGG	AGGGGG,AGGGG,AGG,AG,A	5
1434	MC06	MC_g61ind1434	11959920	0.670756	ACCCCC	AC,A,ACCCC,ACCC,ACC	6
1435	MC06	MC_g61ind1435	12102316	0.635946	CT	CTTT,CTT,CTTTT,CTTTTT,C	6
1436	MC06	MC_g61ind1436	12246655	0.71103	AGGGGG	AG,A,AGGGG,AGGG,AGG	5
1437	MC06	MC_g61ind1437	12300416	0.642288	CTTT	CTTTT,CTT,CT,C	5
1438	MC06	MC_g61ind1438	12445013	0.604214	GAAA	GAAAAA,GAAAA,GAA,GA,G	5
1439	MC06	MC_g61ind1439	12469474	0.640672	GTTTTT	GTTTTTTT,GT,G,GTTTTTT,GTT	5
1440	MC06	MC_g61ind1440	12786720	0.629039	GTTTT	GTTTTTT,G,GTTTTT,GTT,GT	6
1441	MC06	MC_g61ind1441	12846769	0.638968	AT	ATTT,ATT,ATTTT,ATTTTT,A	6
1442	MC06	MC_g61ind1442	12870079	0.609453	CATATATATATATAT	CATATATAT,CAT,CATATAT,C,CATATATATATAT	5
1443	MC06	MC_g61ind1443	13024667	0.610429	AATATAT	AATAT,AAT,A	4
1444	MC06	MC_g61ind1444	13262938	0.64795	A	AAG,AAGTTC,AAGT,AAGTT,AAGTTT	5
1445	MC06	MC_g61ind1445	13551454	0.646786	ATTTT	ATTTTTT,A,ATTTTT,ATTT,ATT,AT	6
1446	MC06	MC_g61ind1446	13735903	0.603202	CAAAAA	CA,CAAAAAA,C,CAAAA,CAAA,CAA	6
1447	MC06	MC_g61ind1447	13939511	0.703646	CG	CGGG,CGGGGG,CGGGG,CGG,C	5
1448	MC06	MC_g61ind1448	14323012	0.678738	ATT	ATTTT,ATTT,ATTTTT,AT,A	6
1449	MC06	MC_g61ind1449	14531032	0.610367	ATT	ATTTT,ATTT,AT,A	5
1450	MC06	MC_g61ind1450	14608671	0.650847	CTTTT	C,CTTTTT,CTTT,CTT,CT	6
1451	MC06	MC_g61ind1451	14634243	0.612709	ACC	ACCCC,ACCC,AC,A	4
1452	MC06	MC_g61ind1452	14736176	0.715662	CT	CTTT,CTT,CTTTTT,CTCTCTCTT,C	6
1453	MC06	MC_g61ind1453	14774375	0.63449	TAAAA	T,TAAAAA,TAAA,TAA,TA	5
1454	MC06	MC_g61ind1454	14815885	0.665248	CAAAAAAAA	CAAAA,CAAA,CAA,C,CAAAAAA,CAAAAA	7
1455	MC06	MC_g61ind1455	15053458	0.684471	GCCC	GCCCCC,GCCCCCC,GCCCC,GCC,G,GCCCCCCC	5
1456	MC06	MC_g61ind1456	15075831	0.612101	GTATATATATATATATA	GTATATATATATA,GTA,G,GTATATATATATATATATA,GTATATATATATATA	6
1457	MC06	MC_g61ind1457	15279286	0.660812	GT	GTCTT,G,GTCT,GTT,GTTTT	6
1458	MC06	MC_g61ind1458	15440971	0.61241	GCCC	GCCCCC,GCCCCCC,GCCCC,GCC,G	5
1459	MC06	MC_g61ind1459	15483085	0.69965	AC	ACCC,ACCCC,ACC,A	5
1460	MC06	MC_g61ind1460	15575205	0.707551	AGG	AGGGG,AGGGGG,AGGG,AG,A	6
1461	MC06	MC_g61ind1461	15575216	0.710741	G	GAGGT,GT,GGT,GAGT,GGGT	6
1462	MC06	MC_g61ind1462	15598256	0.657076	CAAAA	CAAAAAA,CAAAAAAA,CAAA,CAA,CA,C	7
1463	MC06	MC_g61ind1463	15624945	0.618697	CAAAA	C,CAAA,CAA,CA	5
1464	MC06	MC_g61ind1464	15674779	0.617936	TCCC	TCCCC,TCC,TC,T	5
1465	MC06	MC_g61ind1465	16109218	0.661132	GCCCC	GCCCCCC,GCCCCCCC,GCCCCC,GCC,G,GCCCCCCCC	6
1466	MC06	MC_g61ind1466	16424502	0.650606	GTATA	G,GTATATATATA,GTATATA,GTATATATA,GTA	6
1467	MC06	MC_g61ind1467	16608079	0.642186	ATT	ATTTT,ATTT,ATTTTT,AT,A	5
1468	MC06	MC_g61ind1468	16609117	0.634801	CA	CAAA,CAA,CAAAA,CAAAAAA,C,CAAAAA	7
1469	MC06	MC_g61ind1469	16690686	0.609537	AATATATATATATATATAT	AATATATAT,AATATAT,AATAT,AAT,A	6
1470	MC06	MC_g61ind1470	16736906	0.618997	ACCC	ACCCC,ACC,AC,A	5
1471	MC06	MC_g61ind1471	16783455	0.627393	ACCCCCCCC	ACCCC,ACC,AC,A,ACCCCCC,ACCCCC	6
1472	MC06	MC_g61ind1472	16809796	0.684447	AGG	AGGGG,AGGG,AG,A	4
1473	MC06	MC_g61ind1473	16815619	0.683607	AATATATATATAT	AATATATAT,AAT,AATATAT,AATATATATATATAT,A,AATATATATAT	7
1474	MC06	MC_g61ind1474	16900386	0.722821	C	CGAGAGAGAGAGAGAGAGAGAGAGA,CGAGAGAGAGAGAGAGAGAGAGA,CGAGAGAGAGAGAGAGAGA,CGAGAGAGAGAGAGAGAGAGA,CGAGAGA,CGAGAGAGAGAGAGAGA	5
1475	MC06	MC_g61ind1475	16915149	0.67813	CT	CTTT,CTT,CTTTT,CTTTTT,C	6
1476	MC06	MC_g61ind1476	17122275	0.736922	GTA	GTATATATATATA,GTATATATGTATA,G,GTATATATATATATA,GTATATATATATATATA,GTATATATATA	6
1477	MC06	MC_g61ind1477	17337070	0.719456	A	ACCTCCCC,ACCC,ACCTCCC,ACCTC,ACCTCC	6
1478	MC06	MC_g61ind1478	17360572	0.717176	G	GTT,GTTTTT,GT,GTTT,GTTTT	6
1479	MC06	MC_g61ind1479	17763836	0.691431	CA	CAAA,CAA,CAAAA,C	5
1480	MC06	MC_g61ind1480	17993488	0.6612	C	CAA,CA,CCA,CCCCCA	5
1481	MC06	MC_g61ind1481	18084854	0.679186	AC	ACCC,ACCCC,ACC,A,ACCCCC	6
1482	MC06	MC_g61ind1482	18232059	0.605914	TGGG	TGGAGGG,TGG,TG,T	4
1483	MC06	MC_g61ind1483	18462795	0.608861	TGGG	TGGGG,TGG,TG,T	5
1484	MC06	MC_g61ind1484	18648607	0.623233	TCCCCCC	TGGCCCCCC,TCCCCCCCC,T,TCCCCCCC,TGCCCCCC,TCCCCC	6
1485	MC06	MC_g61ind1485	18805474	0.681911	GTTT	GTTTTT,GTTTT,GTT,GT,G	5
1486	MC06	MC_g61ind1486	18989699	0.693358	ACCCCCCC	ACCCCCC,ACCCTCCCCCCC,ACCCCC,ACCCC,ACC,A	6
1487	MC06	MC_g61ind1487	19027779	0.613619	CAA	CAAAA,CAAA,CAAAAA,CA,C	5
1488	MC06	MC_g61ind1488	19175140	0.604109	CAAAA	CAAAAAA,C,CAAAAAAA,CAAAAA,CAAA,CAA	6
1489	MC06	MC_g61ind1489	19357816	0.71052	GTTTTT	GT,G,GTTTT,GTTT,GTT	6
1490	MC06	MC_g61ind1490	19572799	0.690254	C	CTT,CTTTTT,CT,CTTT,CTTTT	6
1491	MC06	MC_g61ind1491	19597074	0.61433	CA	CAAA,CAAAA,C,CAAAAA	5
1492	MC06	MC_g61ind1492	19631649	0.608973	CTTT	CTTTTT,CTTTT,CTT,CT,C	5
1493	MC06	MC_g61ind1493	19692125	0.673009	ACTCTCTCTCTCTCT	ACTCTCTCT,ACTCT,ACTCTCTCTCTCTCTCTCTCTCTCTCT,ACTCTCT,A,ACTCTCTCTCTCT	7
1494	MC06	MC_g61ind1494	19771304	0.64063	GTTTTTTTT	GTTTTTTTTTT,G,GTTTTTTTTT,GTTTTTTT,GTTTTTT	6
1495	MC06	MC_g61ind1495	19783554	0.668668	CAAAAA	CA,C,CAAAAAA,CAAAA,CAAA,CAA	7
1496	MC06	MC_g61ind1496	19801496	0.653429	GTTTT	G,GTTTTT,GTTT,GTT,GT	6
1497	MC06	MC_g61ind1497	19868910	0.627523	GTT	GTTT,GT,G	4
1498	MC06	MC_g61ind1498	19870690	0.668429	ATTTT	A,ATTTTTT,ATTTTT,ATTT,ATT,AT	6
1499	MC06	MC_g61ind1499	19890966	0.643014	AG	AGGG,AGGGGG,AGGGG,AGG,A	6
1500	MC06	MC_g61ind1500	19890978	0.705108	G	GT,GGA,GGGGGT,GGT,GGGT	6
1501	MC06	MC_g61ind1501	19946523	0.61499	TCC	TACCC,TCCC,TC,T,TACCCCC	5
1502	MC06	MC_g61ind1502	20084167	0.663241	CATATATATATATATAT	CATATATATATAT,CATAT,CAT,C,CATATATATATATAT	5
1503	MC06	MC_g61ind1503	20185279	0.619181	A	ATT,ATTTTT,ATTTT,ATTTTTTT,ATTTTTT	5
1504	MC06	MC_g61ind1504	20191883	0.691459	TGAGAGAGAGAGA	TGA,T,TGAGAGAGAGAGAGAGAGAGAGA,TGAGAGAGAGA,TGAGAGAGA,TGAGAGAGAGAGAGA	6
1505	MC06	MC_g61ind1505	20207535	0.659278	ATTTT	A,ATTTTTT,ATTTTT,ATTT,ATT,AT	5
1506	MC06	MC_g61ind1506	20245766	0.688045	CAAAA	C,CAAA,CAA,CA	5
1507	MC06	MC_g61ind1507	20246876	0.612517	AATACACATAT	A,AATATATATATACACATAT,AATATATATACACATAT,AATATACACATAT,AAT	6
1508	MC06	MC_g61ind1508	20252224	0.632848	TTATATATATA	TTATATATATATATATATATA,T,TTATATATATATATATA,TTATATATATATATATATA,TTATATATATATA,TTATATATATATATA	6
1509	MC06	MC_g61ind1509	20257591	0.744961	AGG	AGGGG,AGGG,AGAGGGG,AGAGGG,AG,A	7
1510	MC06	MC_g61ind1510	20316567	0.60407	TTATA	T,TTATATATATATATA,TTATATATATA,TTATATATA,TTATATATATATA,TTA	6
1511	MC06	MC_g61ind1511	20383051	0.719714	A	AAAAAG,AAG,AAAG,AG,AAAAG	6
1512	MC06	MC_g61ind1512	20439945	0.668021	CAAA	CAAAAA,CAAAA,CAA,CA,C	6
1513	MC06	MC_g61ind1513	20444068	0.678067	CT	CTTT,CTT,CTTTT,CTTTTT,C	6
1514	MC06	MC_g61ind1514	20465350	0.677589	TA	TAAA,TAAAA,TAA,TAAAAAA,T,TAAAAA	7
1515	MC06	MC_g61ind1515	20465791	0.711392	TTCTCTCTCTCTCTC	TTCTCTCTCTC,TTCTCTCTC,TTCTC,TTCTCTC,T,TTCTCTCTCTCTC	7
1516	MC06	MC_g61ind1516	20534592	0.645363	GTTTTT	GT,G,GTTTTTT,GTTTT,GTTT,GTT	6
1517	MC06	MC_g61ind1517	20578700	0.630444	GTTTT	G,GTTTTT,GTTT,GTT,GT	5
1518	MC06	MC_g61ind1518	20855947	0.677447	ATTT	ATTTTT,ATTTT,ATTTTTT,ATT,AT,A	7
1519	MC06	MC_g61ind1519	20879272	0.666949	CAAAA	C,CAAAAA,CAAA,CAA,CA	6
1520	MC06	MC_g61ind1520	20882092	0.765784	AATATATATATAT	AAT,AATATAT,AATATATATATATAT,AATAT,A,AATATATATAT	7
1521	MC06	MC_g61ind1521	20967268	0.662362	CA	CAAA,CAA,CAAAA,C	5
1522	MC06	MC_g61ind1522	20978671	0.726832	CT	CTTT,CTT,CTTTT,CTTTTT,C	6
1523	MC06	MC_g61ind1523	20980456	0.654425	TAAAA	T,TAAA,TAA,TA	5
1524	MC06	MC_g61ind1524	21018425	0.683103	CAAAAA	CA,CAAAAAAA,CAAAAAA,C,CAAAA,CAAA	5
1525	MC06	MC_g61ind1525	21020716	0.63098	CAA	CAAAA,CAAA,CA,CAAAAAA,C	6
1526	MC06	MC_g61ind1526	21028141	0.608961	ATT	ATTTT,ATTT,ATTTTT,ATTTTTT,AT,A	5
1527	MC06	MC_g61ind1527	21105399	0.601173	ATTTT	A,ATTTTTTT,ATTT,ATT,AT	5
1528	MC06	MC_g61ind1528	21110013	0.62838	TTA	TAATA,TATA,T	4
1529	MC06	MC_g61ind1529	21120965	0.632911	CT	CTTT,CTT,CTTTT,C	5
1530	MC06	MC_g61ind1530	21196096	0.635521	ATTTTTTT	ATTT,A,ATTTTTT,ATTTTT	5
1531	MC06	MC_g61ind1531	21200068	0.653819	GAAAAAAA	GA,G,GAAAAAA,GAAAAA,GAAAA	6
1532	MC06	MC_g61ind1532	21261888	0.614195	TAAAAAAA	TAAA,TAA,TA,T,TAAAA	5
1533	MC06	MC_g61ind1533	21374885	0.663265	AATATATATATAT	AATATATAT,AAT,AATATAT,AATATATATATATAT,A,AATAT	7
1534	MC06	MC_g61ind1534	21396960	0.636989	CAA	CAAAA,CAAA,CAAAAA,CA,C	6
1535	MC06	MC_g61ind1535	21476845	0.671902	ATTTT	A,ATTTTT,ATTT,ATT,AT	6
1536	MC06	MC_g61ind1536	21501849	0.647851	GTTT	GTTTTT,GTTTT,GTT,GT,G	6
1537	MC06	MC_g61ind1537	21660878	0.676085	CT	CTTT,CTTTTT,C,CTTTTTT,CTT,CTTTT	7
1538	MC06	MC_g61ind1538	21734335	0.679602	CAAA	CAAAAA,CAAAA,CAAAAAA,CAA,C	5
1539	MC06	MC_g61ind1539	21890303	0.608708	GAAA	GAAAA,GGAAAA,GAA,GA,G	5
1540	MC06	MC_g61ind1540	21904073	0.674922	TAGAGAGAGAGAGAGAGAGAGAGAGAG	TAGAGAGAGAGAGAGAG,TAGAGAGAGAGAGAGAGAGAG,TAGAGAGAGAGAGAGAGAG,TAGAGAGAGAGAGAG,TAGAG,T	5
1541	MC06	MC_g61ind1541	21939537	0.618328	GATAT	G,GATATAT,GATATATAT,GAT	5
1542	MC06	MC_g61ind1542	21952715	0.666895	ATTT	ATTTTT,ATTTT,ATT,AT,A	6
1543	MC06	MC_g61ind1543	21996671	0.69689	CAAAAA	CA,CAAAAAA,C,CAAAA,CAAA,CAA	7
1544	MC06	MC_g61ind1544	21996833	0.71574	CAAA	CAAAAA,CAAAA,CAA,CA,C	6
1545	MC06	MC_g61ind1545	22028139	0.621809	ATGTGTGTG	ATGTGTGTGTG,A,ATATGTGTGTGTG,ATATATGTGTGTGTG	5
1546	MC06	MC_g61ind1546	22030930	0.615468	CAA	CAAAA,CAAA,CAAAAA,CA,C	5
1547	MC06	MC_g61ind1547	22035830	0.644132	GT	GTTT,GTTTCT,GTTTCTTCTTT,G,GTT,GTTTT	6
1548	MC06	MC_g61ind1548	22036260	0.613573	CT	CTTT,CTTTTTT,CTTTT,CTTTTT,C	5
1549	MC06	MC_g61ind1549	22060859	0.659745	CAAAAAA	CA,C,CAAAAA,CAAAA,CAAA	5
1550	MC06	MC_g61ind1550	22253305	0.607266	GTATATA	GTA,G,GTATATATA,GTATA	4
1551	MC06	MC_g61ind1551	22261646	0.668357	A	AAAACACACAC,AAAAAAAACACAC,AAAAAACACACAC,AAAAAAACACAC,AAAAACACACAC,ACAC	6
1552	MC06	MC_g61ind1552	22359769	0.643842	CTATATATATATA	CTATATATA,CTA,C,CTATATATATATATATATA,CTATATATATATATA,CTATATATATA	5
1553	MC06	MC_g61ind1553	22398051	0.631381	CTAAAAAAAAAAAAA	CAA,CAAA,C,CA	5
1554	MC06	MC_g61ind1554	22424937	0.757041	CT	CTTT,CTT,CTTTT,CTTTTT,C	6
1555	MC06	MC_g61ind1555	22468756	0.613384	TAAA	TAAAA,TTAAAAA,TAA,TTAAAA,TA,T	5
1556	MC06	MC_g61ind1556	22489528	0.643331	G	GAA,GAAA,GA,GAAAAA,GAAAA	6
1557	MC06	MC_g61ind1557	22657580	0.64152	CAAA	CAAAA,CAAAAAA,CAA,CA,C	6
1558	MC06	MC_g61ind1558	22679604	0.676954	TAAAAA	TA,TAAAAAAA,T,TAAAAAA,TAAAA,TAA	7
1559	MC06	MC_g61ind1559	22763787	0.645502	AGATGAAATAAAC	AAAATAAAC,A,AAAAC,AATGAAATAAAC,AGAAATAAAC	6
1560	MC06	MC_g61ind1560	22770043	0.674656	CGAGAGA	CGAGAGAGAGAGAGA,CGAGA,CGA,C,CGAGAGAGAGA,CGAGAGAGA	6
1561	MC06	MC_g61ind1561	22780196	0.655813	CTTT	CTCTTTTTTT,CTTTT,CTT,CT,C	5
1562	MC06	MC_g61ind1562	22823972	0.628476	GA	GAAA,GAAAA,GAA,GAAAAAA,G,GAAAAA	6
1563	MC06	MC_g61ind1563	22838417	0.670814	GATATAT	GATAT,GAT,GATATATATATAT,G,GATATATAT,GATATATATAT	7
1564	MC06	MC_g61ind1564	22863658	0.628616	GTTT	GTTTT,GTT,GT,G	4
1565	MC06	MC_g61ind1565	22871565	0.646773	CTTTTT	CT,CTTTTTTT,C,CTTTT,CTTT,CTT	7
1566	MC06	MC_g61ind1566	22903630	0.625091	CTTTTT	C,CTTTTTT,CTTTT,CTTT,CTT	6
1567	MC06	MC_g61ind1567	22922675	0.629687	A	AAAAAC,AAC,AAAC,AAAAC,AAAAAAC	6
1568	MC06	MC_g61ind1568	22931713	0.618658	GAA	GAAAA,GAAA,GA,G	5
1569	MC06	MC_g61ind1569	22931722	0.603308	A	AAA,AAG,AG,AAAG	4
1570	MC06	MC_g61ind1570	22996243	0.665585	G	GTT,GT,GTTT,GTTTT	5
1571	MC06	MC_g61ind1571	23047478	0.609479	ATTTTT	ATTTTTTT,A,ATTTTTT,ATTTTTTTT,ATTTT,ATTT	6
1572	MC06	MC_g61ind1572	23105566	0.623344	GTT	GTTTT,GTTT,GTTTTT,GTTTTTT,GT,G	7
1573	MC06	MC_g61ind1573	23115769	0.61279	GTTTTTTTTTT	GTTTTTT,G,GTT,GTTTTTTTTT,GTTTTTTTT,GTTTTTTT	4
1574	MC06	MC_g61ind1574	23160425	0.619681	TAAAAAA	TAAAAAAA,TA,T,TAAAAA,TAAAA	4
1575	MC06	MC_g61ind1575	23194495	0.702505	ATTTT	A,ATTTTT,ATTT,ATT,AT	5
1576	MC06	MC_g61ind1576	23229195	0.626974	CAAA	CAAAA,CAA,CA,C	5
1577	MC06	MC_g61ind1577	23271816	0.701378	GTATATATATATATA	GTATATATATA,GTATA,GTA,GTATATA,G,GTATATATATATA	4
1578	MC06	MC_g61ind1578	23346999	0.683277	CA	CAAA,CAAAA,CAA,CAAAAAA,C,CAAAAA	6
1579	MC06	MC_g61ind1579	23438237	0.653234	GTTTTT	GT,G,GTTTT,GTTT,GTT	6
1580	MC06	MC_g61ind1580	23555765	0.646229	CAAA	CAAAAA,CAAAA,CAA,CA,C	6
1581	MC06	MC_g61ind1581	23567804	0.625544	GAAAA	G,GAAA,GAA,GA	5
1582	MC06	MC_g61ind1582	23648246	0.630158	ATT	ATTTT,ATTT,ATTTTT,AT,A	6
1583	MC06	MC_g61ind1583	23654159	0.685681	TAAA	TAAAAA,TAAAA,TAAAAAA,TAA,T	5
1584	MC06	MC_g61ind1584	23654170	0.601187	A	AAC,AAAC,AC,AAAAC	5
1585	MC06	MC_g61ind1585	23668847	0.658932	TAAAA	TAAAAAA,T,TAAAAA,TAAA,TAA,TA	6
1586	MC06	MC_g61ind1586	23702737	0.641096	CAA	CAAAA,CAAA,CAAAAA,CA,C	6
1587	MC06	MC_g61ind1587	23742413	0.64215	GTTTTTTTTTTTTTTTTTTTAAATTTT	GCTTTTTTTTTTTTTTTTTTTTTAAATTTT,GCTTTTTTTTTTTTTTTTTTTAAATTTT,GTTT,GT,GTT,G	6
1588	MC06	MC_g61ind1588	23757118	0.654776	CAAA	CAAAAA,CAAAA,CAA,CA,C	6
1589	MC06	MC_g61ind1589	23788843	0.687094	GA	GAAA,GAA,GAAAA,G,GAAAAAAA,GAAAAA	6
1590	MC06	MC_g61ind1590	23838834	0.619475	CCTCTCTCTCTCTCTCTCTCTCTCT	CCTCT,CCTCTCTCTCT,C,CCTCTCTCT,CCTCTCT,CCTCTCTCTCTCTCTCTCTCTCT	6
1591	MC06	MC_g61ind1591	23842268	0.613236	CAAAA	C,CAAAAA,CAAA,CAA,CA	6
1592	MC06	MC_g61ind1592	24046260	0.643565	TAA	TAAAA,TAAA,TAAAAA,TA,T	6
1593	MC06	MC_g61ind1593	24133196	0.634097	GAAAA	G,GAAAAA,GAAA,GAA,GA	6
1594	MC06	MC_g61ind1594	24184492	0.609782	CTTTTTTT	CTTT,CT,C,CTTTTTT,CTTTTT,CTTTT	5
1595	MC06	MC_g61ind1595	24199704	0.663519	GAAA	GAAAAA,GAAAAAA,GAA,GA,G	5
1596	MC06	MC_g61ind1596	24199921	0.643838	GTTT	GTTTT,GTT,GT,G	5
1597	MC06	MC_g61ind1597	24219285	0.621304	CAAA	CAAAA,CAA,CA,C	5
1598	MC06	MC_g61ind1598	24248214	0.631989	CCTTCTTCTTCTTCTT	CCTTCTTCTT,CCTTCTTCTTCTTCTTCTT,CCTTCTTCTTCTTCTTCTTCTTCTTCTT,C,CCTTCTTCTTCTTCTTCTTCTT,CCTTCTTCTTCTT	5
1599	MC06	MC_g61ind1599	24260898	0.601104	GTTT	GTTTT,GTT,GT,G	5
1600	MC06	MC_g61ind1600	24304776	0.647432	ATTTTTT	AT,A,ATTTTTTT,ATTTTT,ATTT	4
1601	MC06	MC_g61ind1601	24330081	0.638042	CAA	CAAA,CA,C	4
1602	MC06	MC_g61ind1602	24336106	0.616947	CTT	CTTTT,CTTT,CTTTTT,CT,C	6
1603	MC06	MC_g61ind1603	24468780	0.604604	TAAAAA	TAAAAAAA,TAAAAAA,TAAAAAAAA,T,TAAAA	5
1604	MC06	MC_g61ind1604	24616255	0.64188	CAAAA	C,CAAAAA,CAAA,CAA,CA	6
1605	MC06	MC_g61ind1605	24746831	0.600319	C	CTATATA,CTA,CTATA	4
1606	MC06	MC_g61ind1606	24747277	0.636406	TA	TAAA,TAAAA,TAA,T,TAAAAA	6
1607	MC06	MC_g61ind1607	24781068	0.655879	GTATATATATA	GTATATA,GTATA,G,GTA,GTATATATATATA,GTATATATA	7
1608	MC06	MC_g61ind1608	24859053	0.623805	C	CAA,CAAA,CA,CAAAAA,CAAAA	5
1609	MC06	MC_g61ind1609	24872515	0.636218	GTTTT	GTTT,GTT,GT,G,GTTTTT	6
1610	MC06	MC_g61ind1610	24900011	0.712511	CTT	CTTTT,CT,C,CTTTTTTT,CTTT	5
1611	MC06	MC_g61ind1611	24985853	0.604054	TAAA	TAAAAA,TAAAA,TAA,TA,T	5
1612	MC06	MC_g61ind1612	25013950	0.643988	ATTTTT	ATTTTTTT,A,ATTTTTT,ATTTT,ATTT,ATT	5
1613	MC06	MC_g61ind1613	25115320	0.649067	CA	CAAA,CAA,CAAAA,C,CAAAAA	6
1614	MC06	MC_g61ind1614	25160385	0.673139	GTTTTT	GT,G,GTTTTTT,GTTTT,GTTT,GTT	7
1615	MC06	MC_g61ind1615	25216929	0.611858	CAA	CAAAA,CAAA,CGAA,CA,C	5
1616	MC06	MC_g61ind1616	25292559	0.686315	GTTTTTT	GTT,GT,G,GTTTTT,GTTTT,GTTT	5
1617	MC06	MC_g61ind1617	25329593	0.612007	CTTT	CTTTTT,CTTTT,CTTTTTT,CTT,CT,C	6
1618	MC06	MC_g61ind1618	25362828	0.660307	GTTTTTT	GTT,GT,G,GTTTTT,GTTTT,GTTT	7
1619	MC06	MC_g61ind1619	25391285	0.629497	ATTTTTT	ATT,A,ATTTTT,ATTTT,ATTT	5
1620	MC06	MC_g61ind1620	25434522	0.626476	GT	GTTT,GTTTTT,G,GTT,GTTTT	6
1621	MC06	MC_g61ind1621	25446347	0.614293	GAAAA	GAAAAAA,G,GAAAAA,GAAA,GAA,GA	6
1622	MC06	MC_g61ind1622	25478744	0.6253	CTTTTTTTTT	CTTTT,CTTT,CTT,CT,C	6
1623	MC06	MC_g61ind1623	25488746	0.676559	CTATATATATATATATATATATA	CTATATATATATA,CTATATATATA,C,CTATATATA,CTATATA,CTATA	7
1624	MC06	MC_g61ind1624	25537756	0.669184	TAAAA	T,TAAAAA,TAAA,TAA,TA	6
1625	MC06	MC_g61ind1625	25570460	0.663786	CAA	CAAA,CAAAAA,CAAAAAAA,CAAAAAA,C	5
1626	MC06	MC_g61ind1626	25575440	0.679578	CTTT	CTTTT,CTT,CT,C	5
1627	MC06	MC_g61ind1627	25591207	0.610722	CTTTTTTTTTT	CTTTTTT,CTTTTTTTTTTTT,C,CTTTTTTTTTTT,CTTTTTTTTT	4
1628	MC06	MC_g61ind1628	25904321	0.6165	TAA	TAAAA,TAAAAA,TAAA,TA,T	6
1629	MC06	MC_g61ind1629	25950003	0.62795	ACCCCCCCCCCCCCCCCC	ACCCCCCCCCCC,ACCCCCCC,ACCCCCCCCCC,ACCCCCCCCC,ACCCCCCCC,A	5
1630	MC06	MC_g61ind1630	26058575	0.603286	GAAA	GAAAA,GAA,GA,G	5
1631	MC06	MC_g61ind1631	26109029	0.604866	ATT	ATTT,AT,A	4
1632	MC06	MC_g61ind1632	26125590	0.661501	T	TGG,TGGGG,TGGG,TG,TGGGGG	6
1633	MC06	MC_g61ind1633	26200002	0.605207	GT	GTTT,GTT,G	4
1634	MC06	MC_g61ind1634	26209906	0.68036	ATTTT	A,ATTTTT,ATTT,ATT,AT	6
1635	MC06	MC_g61ind1635	26236040	0.604484	ATTTTTTTT	ATTTTTTTTT,A,ATTTTTTT,ATTTTTT,ATTTTT	5
1636	MC06	MC_g61ind1636	26351387	0.632217	CAAAAAAAA	CAAAAAAAAA,C,CAAAAAAA,CAAAAAA	5
1637	MC06	MC_g61ind1637	26358425	0.605083	TAAA	TAAAA,TAA,TA,T	5
1638	MC06	MC_g61ind1638	26396452	0.60869	AATATATATATATAT	AATATATATAT,AATATATAT,AATAT,A,AATATATATATAT	4
1639	MC06	MC_g61ind1639	26418338	0.705825	GAAA	GAAAAA,GGAAAAA,G,GGAAAA,GGAAAAAA	6
1640	MC06	MC_g61ind1640	26490969	0.615969	GAGAA	GAAAGAA,G,GAAGAA,GAAAAGAA,GGAA,GA	7
1641	MC06	MC_g61ind1641	26586202	0.612055	CTTTTTTTTTTT	CTTTTTTTTTTTT,C,CTTTTTTTTTT,CTTTTTTTTT,CTTTTTTTT	5
1642	MC06	MC_g61ind1642	26611446	0.647232	CTTT	CTT,CT,C	4
1643	MC06	MC_g61ind1643	26650761	0.633038	CTTT	CTTTT,CTT,CT,C	5
1644	MC06	MC_g61ind1644	26664866	0.669791	GTTTTTT	GTTTTTTTT,GT,G,GTTTTTTT,GTTTTTTTTT,GTTTTTTTTTT	5
1645	MC06	MC_g61ind1645	26690807	0.616033	AATATATAT	AATAT,AAT,AATATATATAT,A,AATATAT	6
1646	MC06	MC_g61ind1646	26693171	0.644516	GTT	GTTTT,GTTT,GTTTTT,GTTTTTT,GT,G	7
1647	MC06	MC_g61ind1647	27281214	0.650964	AAGAGAGAGAGAGAGAGAGAGAGAGAGAGAG	A,AAGAGAGAGAGAGAGAGAGAG,AAGAGAGAGAGAGAGAGAGAGAGAGAGAGAGAG,AAGAGAG,AAGAGAGAGAGAGAG,AAGAGAGAGAGAGAGAGAGAGAG	5
1648	MC06	MC_g61ind1648	27567194	0.674025	CAA	CAAAA,CAAAAA,CAAA,CA,C,CAAAAAA	7
1649	MC06	MC_g61ind1649	27777184	0.641368	CTT	CTTTT,CTTT,CTTTTT,CT,C	6
1650	MC06	MC_g61ind1650	27878790	0.703305	CTTTTTTT	CTT,CT,C,CTTTTT,CTTTT	6
1651	MC06	MC_g61ind1651	27904203	0.635748	CCTCTCTCT	CCTCT,CCT,CCTCTCTCTCTCTCTCTCTCT,C,CCTCTCT,CCTCTCTCTCTCTCTCTCT	7
1652	MC06	MC_g61ind1652	27909821	0.643246	CTTTTTTT	CTTT,CT,C,CTTTTTT,CTTTTT,CTTTT	5
1653	MC06	MC_g61ind1653	27939841	0.655645	TGGGGGGGGG	TGGGGGGGGGGG,TGGGGG,T,TGGGGGGGGGG,TGGGGGGGG,TGGGGGGG	5
1654	MC06	MC_g61ind1654	27974736	0.616295	TAAA	TAAAA,TAA,TA,T	5
1655	MC06	MC_g61ind1655	28149522	0.63092	CAAAA	C,CAAAAA,CAAA,CAA,CA	6
1656	MC06	MC_g61ind1656	28175242	0.616769	CAAA	CAAAA,CAA,CA,C,CACAAAAA	5
1657	MC06	MC_g61ind1657	28207018	0.720544	CAAAA	CAAAAAA,C,CAAAAA,CAA,CA	6
1658	MC06	MC_g61ind1658	28287847	0.655027	CATATATAT	CATATATATATATAT,CATAT,CAT,C,CATATATATATATATAT,CATATAT	6
1659	MC06	MC_g61ind1659	28292650	0.668086	CTTT	CTTTTT,CTTTT,CTT,CT,C	6
1660	MC06	MC_g61ind1660	28394654	0.729305	AC	ACCC,AACC,ACC,A,AACCCCC,ACCCCC	7
1661	MC06	MC_g61ind1661	28429995	0.732915	CTATATATATA	C,CTA,CTATATATATATATATA,CTATATATATATA,CTATATATATATATA,CTATATATA	5
1662	MC06	MC_g61ind1662	28499175	0.600574	AATATATAT	AATATATATATATATATATAT,A,AATATATATATATATATAT,AATATATATATATATATATATAT,AATATATATATATATAT,AATATAT	6
1663	MC06	MC_g61ind1663	28509408	0.650303	TAAAAAAAAAA	TAAAAAAAAAAA,T,TA,TAAAAAAAAA,TAAAAAAAA	5
1664	MC06	MC_g61ind1664	28627403	0.627463	CAAAAA	CA,CAAAAAA,C,CAAAA,CAA	6
1665	MC06	MC_g61ind1665	28702165	0.633173	GAAAAAAAA	GAAAAAAAAA,GAA,G,GAAAAAAA,GAAAAA	5
1666	MC06	MC_g61ind1666	28711294	0.649212	GTT	GTTT,GT,G	4
1667	MC06	MC_g61ind1667	28764298	0.716871	TAAAAAAAA	TAAAA,TAAA,T,TAAAAAAA,TAAAAAA,TAAAAA	6
1668	MC06	MC_g61ind1668	28835317	0.617095	CAAAAA	CA,C,CAAAA,CAAA,CAA	6
1669	MC06	MC_g61ind1669	28857973	0.664132	CTTTTT	CTTTTTTT,CT,C,CTTTTTT,CTTTTTTTT	4
1670	MC06	MC_g61ind1670	28990393	0.620631	GAAAAA	GA,G,GAAAA,GAAA,GAA	6
1671	MC06	MC_g61ind1671	28998324	0.60137	GTTTT	G,GTTTTT,GTTT,GTT,GT	5
1672	MC06	MC_g61ind1672	29137066	0.654174	CTTT	CTTTTT,CTTTT,CTTTTTT,CTT,C	6
1673	MC06	MC_g61ind1673	29142701	0.699839	GGGGAGAGAGAGA	GGAGAGAGA,GGA,GGAGAGA,G,GGAGA	6
1674	MC06	MC_g61ind1674	29195847	0.601011	GAAAAA	GAAAAAAA,GAAAAAA,G,GAAAA,GAAA,GAA	6
1675	MC06	MC_g61ind1675	29216606	0.627991	GTTT	GTTTTT,GTTTT,GTT,GT,G	6
1676	MC06	MC_g61ind1676	29255127	0.606546	CAAA	CAAAA,CAA,CA,C	5
1677	MC06	MC_g61ind1677	29271048	0.672999	C	CTATATATATA,CTA,CTATATATATATA,CTATATA,CTATATATA,CTATA	7
1678	MC06	MC_g61ind1678	29402612	0.603453	CTT	CTTTT,CTTT,CT,C	4
1679	MC06	MC_g61ind1679	29431430	0.609655	CA	CAAA,CAA,CAAAA,C	5
1680	MC06	MC_g61ind1680	29468776	0.629442	GTTTTT	GTTTTTTT,GT,G,GTTTTTT,GTTTT	4
1681	MC06	MC_g61ind1681	29610971	0.619305	C	CTT,CT,CTTT	4
1682	MC06	MC_g61ind1682	29611053	0.688117	CAAAA	C,CAAAAA,CAAA,CAA,CA	6
1683	MC06	MC_g61ind1683	29614995	0.647503	GAAAA	GAAAAAA,G,GAAAAA,GAAA,GAA	5
1684	MC06	MC_g61ind1684	29629844	0.714708	CA	CAAA,CAA,CAAAA,C,CAAAAA	6
1685	MC06	MC_g61ind1685	29639662	0.609973	GTT	GTTTT,GTTT,GTTTTT,GT,G	5
1686	MC06	MC_g61ind1686	29673888	0.664398	GTATATATATATATA	GTA,G,GTATATATATATATATA,GTATATATATATA,GTATATA,GTATATATATATATATATA	6
1687	MC06	MC_g61ind1687	29676023	0.647528	CAGAGAGAGAGAG	CAGAGAGAGAGAGAGAGAG,CAGAGAGAGAGAGAGAGAGAG,CAG,C,CAGAGAGAGAGAGAG,CAGAGAGAGAGAGAGAG	4
1688	MC06	MC_g61ind1688	29786528	0.706613	CATATATATAT	CATATAT,C,CATAT,CATATATATATAT,CAT,CATATATAT	5
1689	MC06	MC_g61ind1689	29828258	0.663606	ATTTT	A,ATTTTTT,ATTTTT,ATT,AT	6
1690	MC06	MC_g61ind1690	29832462	0.622625	CTTT	CTTTTT,CTTTT,CTTTTTT,CTT,CT,C	6
1691	MC06	MC_g61ind1691	29951147	0.603035	ATTT	ATTTTT,ATTTT,ATT,AT,A	6
1692	MC07	MC_g61ind1692	86073	0.617993	TCC	TCCCC,TCCC,TC,T	5
1693	MC07	MC_g61ind1693	255699	0.710604	CAAAAA	CA,CAAAAAAA,CAAAAAA,C,CAAAA,CAA	7
1694	MC07	MC_g61ind1694	259204	0.67667	AAAGAAGAAGAAGAAGAAG	AAAGAAGAAGAAG,AAAGAAG,AAAGAAGAAGAAGAAGAAGAAGAAGAAGAAGAAG,AAAG,A,AAAGAAGAAGAAGAAG	6
1695	MC07	MC_g61ind1695	273228	0.601372	G	GTT,GT,GTTT	4
1696	MC07	MC_g61ind1696	319841	0.649787	GAAAAA	GAAAAAAA,GAAAAAA,G,GAAAA,GAAA	5
1697	MC07	MC_g61ind1697	411815	0.625691	CAAAAAA	CA,C,CAAAAA,CAAAA,CAAA	4
1698	MC07	MC_g61ind1698	702179	0.617411	ATATTT	AAGTCTATTT,AT,A,AGTCTATTT	5
1699	MC07	MC_g61ind1699	841318	0.700742	G	GAA,GAAA,GA,GGA	5
1700	MC07	MC_g61ind1700	1063279	0.636351	GTTT	GTTTTT,GTTTT,GTTTTTT,GTT,G	6
1701	MC07	MC_g61ind1701	1182708	0.639392	GT	GTTT,GTT,GTTTT,GTTTTT,G	6
1702	MC07	MC_g61ind1702	1345612	0.713282	TGAGA	T,TGAGAGAGAGA,TGAGAGAGA,TGAGAGAGAGAGA,TGA	6
1703	MC07	MC_g61ind1703	1586955	0.663615	GTTTTTTTTTTTT	GTTTTTTTT,GTTTTTTT,G,GT,GTTTTTTTTTT,GTTTTTTTTT	5
1704	MC07	MC_g61ind1704	1636155	0.621826	C	CAA,CGAAAA,CA,CAAA,CAAAAA,CAAAA	5
1705	MC07	MC_g61ind1705	1710324	0.679764	CTTTTTTTTTTT	CTTTTTTT,CTTTTTT,C,CTTTTTTTTTT,CTTTTTTTTT	5
1706	MC07	MC_g61ind1706	1781479	0.653978	T	TTTTTGA,TGA,TTTTGA,TTGA,TTTGA	5
1707	MC07	MC_g61ind1707	1793079	0.60843	CAAAAA	CA,C,CAAAA,CAAA,CAA	6
1708	MC07	MC_g61ind1708	1851751	0.608509	GT	GTTT,GTTTTTT,GTT,GTTTT,GTTTTT,G	7
1709	MC07	MC_g61ind1709	1918901	0.785378	CA	CAAA,CAA,CAAAA,CAAAAAA,C,CAAAAA	7
1710	MC07	MC_g61ind1710	2290608	0.676374	AAGAGAGAGAG	A,AAGAGAGAGAGAG,AAGAGAGAGAGAGAGAGAGAG,AAGAGAGAG,AAGAGAGAGAGAGAG,AAGAGAGAGAGAAAAAGAGAGAGAGAG	5
1711	MC07	MC_g61ind1711	2325343	0.739935	TAGAGAGAGAGAGAGAGAGAGAGAGAGAG	TAGAGAGAGAGAGAGAGAGAGAGAG,TAGAGAGAGAGAGAGAGAGAGAG,TAGAGAGAGAGAGAGAGAGAG,TAGAGAGAGAGAGAGAG,T	6
1712	MC07	MC_g61ind1712	2348627	0.6152	CATAT	C,CACATATAT,CACACATATATAT,CACACATATAT,CAT,CACACACATAT	6
1713	MC07	MC_g61ind1713	2366476	0.668922	TCC	TCCCC,TCCC,TC,T	5
1714	MC07	MC_g61ind1714	2432847	0.621273	TAAAAA	TAAAAAA,T,TAAAA,TAAA,TAA	5
1715	MC07	MC_g61ind1715	2664445	0.662297	AG	AGGG,AGGGG,AGG,A	5
1716	MC07	MC_g61ind1716	2983784	0.741772	AGGGG	A,AGGGGG,AGGG,AGG,AG	5
1717	MC07	MC_g61ind1717	2993276	0.684188	GTT	GTTT,GTTTTTT,GTTTCTT,GT,G	6
1718	MC07	MC_g61ind1718	3827443	0.664529	TGG	TGGGG,TAGGGAGGGGGG,TGGG,TG,T	5
1719	MC07	MC_g61ind1719	4003580	0.643633	GAAAA	G,GAAAAA,GAAA,GAA,GA	6
1720	MC07	MC_g61ind1720	4142280	0.639577	TAAAA	T,TAAAAA,TAAA,TAA,TA	6
1721	MC07	MC_g61ind1721	4148389	0.72105	ATT	ATTTT,ATTT,ATTTTT,AT,A	6
1722	MC07	MC_g61ind1722	4163459	0.653983	TA	TAAA,TAA,TAAAA,TGAA,T	5
1723	MC07	MC_g61ind1723	4180309	0.613388	A	ATT,ATTC,ATC	4
1724	MC07	MC_g61ind1724	4878447	0.606677	TCCCCCCC	TCCCCCCCC,TCCCCCC,TCCCCC,T	4
1725	MC07	MC_g61ind1725	4978513	0.644455	CAAAAA	CA,C,CAAAA,CAAA,CAA	5
1726	MC07	MC_g61ind1726	4995075	0.641325	AGGG	AGGGGG,AGGGG,AGAGGGG,AGG,AG,A	5
1727	MC07	MC_g61ind1727	5071507	0.63243	ACCC	ACCCC,ACC,AC,A	5
1728	MC07	MC_g61ind1728	5191489	0.698144	AC	ACCC,ACCCC,ACC,A,ACCCCC	5
1729	MC07	MC_g61ind1729	5478624	0.61708	TAAA	TAAAA,TAA,TA,T	5
1730	MC07	MC_g61ind1730	5785298	0.620726	GAAAAAA	GAA,GAAAAAAA,G,GAAAAA,GAAAA,GAAA	6
1731	MC07	MC_g61ind1731	5870850	0.656987	AGG	AGGGG,AGGGGG,AGGG,AG,A	6
1732	MC07	MC_g61ind1732	5882465	0.697689	TTATA	T,TTATATATATA,TTATATA,TTATATATA,TTATATATATATA,TTA	7
1733	MC07	MC_g61ind1733	5901524	0.626289	GAAAA	G,GAAAAAA,GAAAAA,GAAA,GA	6
1734	MC07	MC_g61ind1734	5985363	0.600736	CCTCT	C,CCTCTCT,CCTCTCTCTCT,CCTCTCTCTCTCT,CCTCTCTCTCTCTCT,CCT	6
1735	MC07	MC_g61ind1735	6020386	0.687218	GAAAAAA	GA,G,GAAAAA,GAAAA,GAAA	6
1736	MC07	MC_g61ind1736	6104402	0.666591	AGGGG	AGGGGGG,A,AGGGGG,AGGG,AGG	5
1737	MC07	MC_g61ind1737	6224615	0.721674	GATATATATATATAT	GATATATATAT,GATAT,GAT,GATATAT,G,GATATATATATAT	6
1738	MC07	MC_g61ind1738	6311193	0.616413	AGGG	AGGGG,AGG,AG,A	5
1739	MC07	MC_g61ind1739	6363465	0.615999	AACACACACACACACACAC	AACACACACACACACACACAC,AACACAC,AACAC,AAC,A,AACACACACACACACAC	6
1740	MC07	MC_g61ind1740	6395851	0.618927	CAAA	CAAAA,CAA,CA,C	5
1741	MC07	MC_g61ind1741	6481092	0.767316	A	ACC,ACCC,AC,ACCCCC,ACCCC	6
1742	MC07	MC_g61ind1742	6760671	0.603045	CTTTT	C,CTTTTTT,CTTTTT,CTTT,CTT,CT	7
1743	MC07	MC_g61ind1743	7249099	0.746965	C	CAA,CAAA,CA,CAAAAA,CAAAA	6
1744	MC07	MC_g61ind1744	7277520	0.651882	ACC	ACCC,AC,A	4
1745	MC07	MC_g61ind1745	7310292	0.666238	GTTTT	G,GTTTTT,GTTT,GTT,GT	6
1746	MC07	MC_g61ind1746	7392874	0.646957	ACCC	ACCCC,ACC,AC,A	5
1747	MC07	MC_g61ind1747	7488640	0.609252	AATATAT	AAT,A,AATATATAT,AAATATATAT,AATAT	5
1748	MC07	MC_g61ind1748	8068920	0.637668	AGGG	AGGGGG,AGGGGGG,AGGGG,AGG,A	6
1749	MC07	MC_g61ind1749	8139904	0.668149	CATAT	C,CATATAT,CATATATAT,CACATATAT,CAT	5
1750	MC07	MC_g61ind1750	8185278	0.680067	T	TGG,TGGG,TG	4
1751	MC07	MC_g61ind1751	8376354	0.618824	CTTT	CTTTT,CTT,CT,C	5
1752	MC07	MC_g61ind1752	8398176	0.675653	AGG	AGGGG,AGGG,AG,A	5
1753	MC07	MC_g61ind1753	8518917	0.68693	TGGGGGG	TGGGGGGGG,TG,T,TGGGGGGG,TGGGGG,TGGGG	5
1754	MC07	MC_g61ind1754	8567456	0.683217	TAAA	TAAAAA,TAAAA,TAA,T	5
1755	MC07	MC_g61ind1755	8698215	0.72136	A	ACC,ACCC,AC,ACGCCC,ACGCC,ACGC	6
1756	MC07	MC_g61ind1756	8838272	0.704894	TTCTCTCTCTCTCTCTCTC	TTCTCTCTCTCTCTC,TTCTCTCTCTCTC,TTCTC,T,TTCTCTCTCTCTCTCTC,TTCTCTCTCTCTCTCTCTCTC	6
1757	MC07	MC_g61ind1757	8838292	0.609102	CTATA	C,CTATATA,CTA	4
1758	MC07	MC_g61ind1758	8963213	0.638215	ACCCC	A,ACCCCCC,ACCCCC,ACCC,ACC,AC	5
1759	MC07	MC_g61ind1759	9176460	0.60487	TC	TCCC,TCC,T	4
1760	MC07	MC_g61ind1760	9402697	0.611837	AG	AGGG,AGG,A	4
1761	MC07	MC_g61ind1761	9431105	0.703563	AGGGG	AGGGGGG,AGGGGGGG,AGGGGG,AG,A	5
1762	MC07	MC_g61ind1762	9493367	0.627762	AG	AGGG,AGGGG,AGG,A	5
1763	MC07	MC_g61ind1763	9769990	0.719133	CTTTTTTTTTTT	CTTTTTTT,CT,C,CTTTTTTTTT,CTTTTTTTT	6
1764	MC07	MC_g61ind1764	10057585	0.610393	ATT	ATTTT,ATTT,AT,A	5
1765	MC07	MC_g61ind1765	10195967	0.708808	GCCC	GCCCCC,GCCCC,GCC,GC,G	6
1766	MC07	MC_g61ind1766	10232434	0.601595	CTTTT	CTTT,CTT,CT,C,CCTTTTTTTT,CTTTTT	6
1767	MC07	MC_g61ind1767	10616778	0.604601	GTTTTTT	GT,G,GTTTTT,GTTTT,GTTT	5
1768	MC07	MC_g61ind1768	10807397	0.652232	TA	TAAA,TAAAA,TAA,T,TAAAAA	6
1769	MC07	MC_g61ind1769	10996826	0.608428	GTATATATAAATATATATA	GTATA,GTA,G,GTATATATATAAATATATATA,GTATATATATATAAATATATATA	5
1770	MC07	MC_g61ind1770	11034266	0.60954	CAAAA	C,CAAAAA,CAAA,CAA,CA	6
1771	MC07	MC_g61ind1771	11125191	0.611675	GAAAAA	GAAAAAA,G,GAAAA,GAAA,GAA	5
1772	MC07	MC_g61ind1772	11129869	0.694145	CAAA	CAAAAA,CAAAA,CAA,CA,C	6
1773	MC07	MC_g61ind1773	11390442	0.613089	CAAAAAA	CAA,CA,CAAAAAAA,C,CAAAAA	6
1774	MC07	MC_g61ind1774	11439417	0.641817	CTATATATATA	CTATATA,C,CTA,CTATATATATATATATA,CTATATATATATATA,CTATATATA	5
1775	MC07	MC_g61ind1775	11488379	0.682376	A	AATTTTT,AATTTTTTT,AATTTTTT,AATTTTTTTTT,AATTTT	6
1776	MC07	MC_g61ind1776	11526813	0.669345	CAAAAA	CA,CAAAAAAA,C,CAAAAAA,CAAAAAAAA,CAAAA	7
1777	MC07	MC_g61ind1777	11737527	0.714152	CAAAAA	CA,CAAAAAA,C,CAAAA,CAAA,CAA	7
1778	MC07	MC_g61ind1778	11959977	0.609472	ATTTTTTT	ATTT,ATT,A,ATTTTTT,ATTTTT,ATTTT	6
1779	MC07	MC_g61ind1779	11975102	0.638579	GAAA	GAAAAA,GAAAA,GAA,GA,G	6
1780	MC07	MC_g61ind1780	12009318	0.634281	CAA	CAAAA,CAAA,CAAAAA,CA,C	5
1781	MC07	MC_g61ind1781	12017131	0.613994	AATATATATATATATATAT	AATATATAT,AATATAT,AAT,A,AATATATATATATAT,AATATATATAT	4
1782	MC07	MC_g61ind1782	12026941	0.631377	CTTT	CTTTTT,CTTTT,CTT,CT,C	6
1783	MC07	MC_g61ind1783	12098580	0.623331	GTA	GTATA,GTATATA,G	4
1784	MC07	MC_g61ind1784	12174981	0.646638	CT	CTTT,CTT,CTTTT,C	5
1785	MC07	MC_g61ind1785	12206827	0.609208	GAAAA	G,GAAAAAA,GAAAAA,GAAA,GAA,GA	6
1786	MC07	MC_g61ind1786	12220610	0.636305	C	CTT,CT,CTTT,CTTTT	4
1787	MC07	MC_g61ind1787	12243989	0.605163	CTTT	CTTTT,CTT,CT,C	4
1788	MC07	MC_g61ind1788	12434468	0.659269	GAA	GAAAA,GAAA,GA,G	5
1789	MC07	MC_g61ind1789	12652390	0.646402	TA	TAAA,TAA,T	4
1790	MC07	MC_g61ind1790	12668937	0.662064	CA	CAAA,CAA,CAAAA,C,CAAAAA	6
1791	MC07	MC_g61ind1791	12670097	0.666627	ATTTT	ATTTTTT,A,ATTTTT,ATTT,ATT,AT	6
1792	MC07	MC_g61ind1792	12706749	0.632042	CAAAAA	CA,C,CAAAA,CAAA,CAA	6
1793	MC07	MC_g61ind1793	12709325	0.681676	CAAAAAA	CAA,CA,C,CAAAAA,CAAAA,CAAA	5
1794	MC07	MC_g61ind1794	12715264	0.614591	T	TAAA,TA,TAAAAA,TTAAAA,TAAAAAA,TAAAA	5
1795	MC07	MC_g61ind1795	12723993	0.644958	CAAA	CAAAA,CAA,CA,C	5
1796	MC07	MC_g61ind1796	12796350	0.670755	TTCTCTCTCTCTCTCTCTCTCTCTCTCTCTCTC	T,TTCTCTCTCTCTCTCTCTCTC,TTCTCTCTCTCTCTCTCTC,TTCTCTCTCTCTCTCTC,TTCTC,TTCTCTCTCTCTCTCTCTCTCTCTCTCTCTC	5
1797	MC07	MC_g61ind1797	12804262	0.65311	ATT	ATTTT,ATTT,AT,A	5
1798	MC07	MC_g61ind1798	12831609	0.687758	CAAAAAAA	CA,C,CAAAAAA,CAAAAA,CAAAA	6
1799	MC07	MC_g61ind1799	12840600	0.637592	GTTT	GTTTTT,GTTTTTTTT,GTTTT,GTTTTTT,GTTTTTTT,G	5
1800	MC07	MC_g61ind1800	12895093	0.667618	C	CTT,CT,CTTT,CTTTT	5
1801	MC07	MC_g61ind1801	12981831	0.609748	C	CTT,CTTTTT,CTTT,CTTTT,CTTTTTT	6
1802	MC07	MC_g61ind1802	13171236	0.6843	CTTT	CTATTTT,CTATTT,CTT,CT,C,CTTTT	6
1803	MC07	MC_g61ind1803	13189353	0.672391	CATATAT	CAT,CACATATATATAT,C,CATAT	5
1804	MC07	MC_g61ind1804	13190231	0.682801	CT	CTTT,CTTTTT,C,CTTTTTT,CTT,CTTTT	7
1805	MC07	MC_g61ind1805	13362298	0.649439	CAAA	CAAAA,CAA,CA,C	5
1806	MC07	MC_g61ind1806	13458982	0.72181	AATATATATATATATAT	AATATATATAT,AATATATATATATATATAT,AATATATAT,AAT,A,AATATATATATATAT	5
1807	MC07	MC_g61ind1807	13629680	0.605618	GA	GAAA,GAA,GAAAA,G	5
1808	MC07	MC_g61ind1808	13667845	0.674332	ATTT	ATTTTT,ATTTT,ATT,AT,A	6
1809	MC07	MC_g61ind1809	13671942	0.652367	ATTT	ATTTT,ATT,AT,A	5
1810	MC07	MC_g61ind1810	13743559	0.659457	ATTT	ATTTTTTTT,ATTTT,ATT,AT,A	5
1811	MC07	MC_g61ind1811	13817689	0.695627	CA	CAAA,CAAAA,CAA,C,CAAAAA	6
1812	MC07	MC_g61ind1812	13841208	0.627096	AAGAGAGAGAGAGAG	AAGAGAGAGAG,AAG,A,AAGAGAGAGAGAGAGAG,AAGAGAGAGAGAG	5
1813	MC07	MC_g61ind1813	13867162	0.682896	CTTTT	CTTTTTT,C,CTTTTT,CTTTTTTT,CTTT	5
1814	MC07	MC_g61ind1814	13892632	0.661072	CTTTTT	CT,C,CTTTTTT,CTTTT,CTTT,CTT	6
1815	MC07	MC_g61ind1815	13920244	0.6198	CAAAAAAAAA	CAAAAAAAAAA,CAAAAAAAA,CAAAAAAA,CAAAAAA,CAAAAA,C	6
1816	MC07	MC_g61ind1816	13952863	0.673315	GTT	GTTTT,GTTT,GTTTTT,GT,G	6
1817	MC07	MC_g61ind1817	13967606	0.724061	TTCTCTCTCTCTCTCTCTC	TTCTCTCTCTCTCTCTCTCTCTCTC,T,TTCTCTCTCTCTCTCTC,TTCTCTCTCTCTCTCTCTCTC,TTCTCTCTCTCTCTC,TTCTCTCTCTCTCTCTCTCTCTC	7
1818	MC07	MC_g61ind1818	13979880	0.701096	CAAA	CAAAAA,CAAAA,CAAAAAA,CAA,CA,C	6
1819	MC07	MC_g61ind1819	14011199	0.632836	ATTTT	ATTTTTT,A,ATTTTT,ATTTTTTT,ATTTTTTTT,ATTT	6
1820	MC07	MC_g61ind1820	14043475	0.696618	ATT	ATTTT,ATTT,ATTTTT,ATTTTTT,AT,A	6
1821	MC07	MC_g61ind1821	14058049	0.612469	CAA	CAAAA,CAAA,CA,C	5
1822	MC07	MC_g61ind1822	14104759	0.605088	TAA	TAAAA,TAAAAA,TAAA,TA,T	6
1823	MC07	MC_g61ind1823	14139705	0.665671	CA	CAAA,CAA,CAAAAAA,C,CAAAAA	6
1824	MC07	MC_g61ind1824	14348427	0.627064	ATTTTT	AT,A,ATTTT,ATTT,ATT	6
1825	MC07	MC_g61ind1825	14356082	0.61215	TTTTTTTCC	TC,T,TCATTTTTTCC	4
1826	MC07	MC_g61ind1826	14356084	0.646132	TTTTTCC	TC,T,TTCATTTTCC,TCATTTTCC	5
1827	MC07	MC_g61ind1827	14387137	0.678061	AAGAGAGAGAGAGAGAGAGAGAGAGAG	AAGAGAGAGAGAGAGAGAGAGAG,AAGAGAGAGAGAGAGAGAGAG,AAGAGAGAGAGAGAGAGAG,AAGAG,AAG,A	5
1828	MC07	MC_g61ind1828	14407809	0.611838	CAAAAAAA	CAAAAAAAA,C,CAAAAAA,CAAAAA,CAAAA	5
1829	MC07	MC_g61ind1829	14451349	0.685806	G	GTT,GTTTT,GTTTTT,GT,GTTT,GTTTTTT	7
1830	MC07	MC_g61ind1830	14478517	0.61703	CTT	CTTTT,CTTT,CT,C	5
1831	MC07	MC_g61ind1831	14700972	0.635572	TAAAA	T,TAAAAAA,TAAAAA,TTAAAAAA,TAAA	4
1832	MC07	MC_g61ind1832	14719147	0.652769	GAAAA	G,GAAAAA,GAAA,GAA,GA	5
1833	MC07	MC_g61ind1833	14735619	0.601372	C	CAA,CA,CAAA,CAAAA	4
1834	MC07	MC_g61ind1834	14758120	0.605069	A	AGAAAAGCGC,AAAAAGCGC,AAGAAAAGCGC,AGAAAAACGC,AAGAAAAGCGA	6
1835	MC07	MC_g61ind1835	14760994	0.688391	TAA	TAAAA,TAAAAA,TAAA,TA,T,TAAAAAA	7
1836	MC07	MC_g61ind1836	14790330	0.654177	C	CAA,CA,CAAA,CAAAAAAA,CAAAA	5
1837	MC07	MC_g61ind1837	14884132	0.627719	CTTTTTTTTTT	CTTTTTT,C,CTTTTTTTTTTT,CTTTTTTTTT,CTTTTTTTT,CTTTTTTT	7
1838	MC07	MC_g61ind1838	15109261	0.644222	TAGAGAGAGAG	TAGAGAGAGAGAGAGAG,TAGAGAGAGAGAGAGAGAGAGAG,TAGAGAGAGAGAGAG,TAGAGAGAGAGAGAGAGAG,T,TAGAGAGAGAGAGAGAGAGAG	5
1839	MC07	MC_g61ind1839	15115428	0.691457	GA	GAAA,GAAAA,GAA,G,GAAAAA	6
1840	MC07	MC_g61ind1840	15120719	0.679734	ACTCTCTCTCTCTCT	ACTCTCTCTCT,ACTCT,ACTCTCT,A,ACTCTCTCTCTCTCTCTCTCTCTCTCTCT,ACTCTCTCTCTCT	6
1841	MC07	MC_g61ind1841	15191656	0.61279	C	CAA,CA,CGAA,CGAAA,CAAAA	4
1842	MC07	MC_g61ind1842	15202806	0.644228	GAA	GAAAA,GAAA,GA,G	5
1843	MC07	MC_g61ind1843	15211458	0.608354	CAAA	CAAAAA,CAAAA,CAA,CA,C	4
1844	MC07	MC_g61ind1844	15254690	0.652784	C	CAA,CAAA,CA,CAAAAA,CAAAA	5
1845	MC07	MC_g61ind1845	15429783	0.708391	CTTTTTT	CTT,CT,C,CTTTTT,CTTTT,CTTT	7
1846	MC07	MC_g61ind1846	15440993	0.648233	CT	CTTT,CTT,CTTTT,CTTTTT,C	6
1847	MC07	MC_g61ind1847	15684071	0.600362	CATATATATATAT	C,CATATATATATATATATATATAT,CATATACATATATATATAATATATATATAT,CATATATATAT,CATATATATATATATATAT,CATATATAT	5
1848	MC07	MC_g61ind1848	15708956	0.678954	CA	CAAA,CAAAA,CAA,C,CAAAAA	5
1849	MC07	MC_g61ind1849	15757887	0.637682	CAAAAA	CA,C,CAAAA,CAAA,CAA	5
1850	MC07	MC_g61ind1850	15777934	0.617255	TAAAA	T,TAAAAA,TAAA,TAA,TA	6
1851	MC07	MC_g61ind1851	15892126	0.774039	ATTTTTT	ATT,AT,A,ATTTT,ATTT	6
1852	MC07	MC_g61ind1852	15979782	0.708091	TA	TAAA,TAA,TAAAA,T,TAAAAA	6
1853	MC08	MC_g61ind1853	39397	0.605268	ATTTT	A,ATTTTTT,ATTTTT,ATTTTTTT,AT	5
1854	MC08	MC_g61ind1854	108013	0.748839	GCCCCCC	GCC,GC,G,GCCCC,GCCC	6
1855	MC08	MC_g61ind1855	301268	0.67306	CAAAAAA	CAAAAAAAA,CAAAAAAAAA,CAAAAAAA,C,CAAAAA	6
1856	MC08	MC_g61ind1856	305056	0.614658	CTT	CTTTT,CTTT,CT,C	5
1857	MC08	MC_g61ind1857	355153	0.609051	GAAAA	G,GAAAAA,GAAA,GAA,GA	5
1858	MC08	MC_g61ind1858	369205	0.609611	AATATAT	AATATATATATATATAT,AATATATATATATAT,AATAT,AATATATATATAT,A,AATATATATATATATATAT	6
1859	MC08	MC_g61ind1859	415242	0.639746	CCTCTCTCTCTCTCTCTCTCTCTCTCTCTCTCTCT	CCTCTCTCTCTCTCTCTCTCTCTCT,CCTCTCTCTCTCTCTCTCTCTCT,C,CCTCTCTCTCTCTCTCTCTCT,CCTCTCTCTCTCTCTCT,CCTCTCTCTCTCTCTCTCTCTCTCTCT	5
1860	MC08	MC_g61ind1860	436335	0.642749	GTTTT	G,GTTT,GTT,GT	5
1861	MC08	MC_g61ind1861	440773	0.63193	CTT	CTTTT,CTTT,CT,C	4
1862	MC08	MC_g61ind1862	477015	0.708483	ATCTCTC	ATC,A,ATCTCTCTCTC,ATCTC	5
1863	MC08	MC_g61ind1863	496553	0.628147	AT	ATTTTTT,ATTTT,ATTTTT,A	5
1864	MC08	MC_g61ind1864	574666	0.604426	GAA	GAAAA,GAAA,GA,G	5
1865	MC08	MC_g61ind1865	575973	0.612731	CTT	CTTT,CT,C	4
1866	MC08	MC_g61ind1866	578374	0.63663	GTTTT	G,GTTTTT,GTTT,GTT,GT	6
1867	MC08	MC_g61ind1867	610296	0.756829	G	GTT,GTTTTT,GT,GTTT,GTTTT	6
1868	MC08	MC_g61ind1868	679684	0.680269	CTTTT	C,CTTTTTT,CTTCTTTTT,CGTTTT,CTTT,CT	6
1869	MC08	MC_g61ind1869	689420	0.713052	CATATAT	CAT,C,CATATATAT,CATAT	5
1870	MC08	MC_g61ind1870	695037	0.663313	GGAGAGAGAGAGAGAGAGAGAGAGA	GGAGAGAGAGAGAGA,GGA,G,GGAGAGAGAGAGAGAGAGAGAGAGAGAGAGA,GGAGAGAGAGAGAGAGAGAGAGAGAGAGA,GGAGAGAGAGAGAGAGAGAGAGAGAGA	6
1871	MC08	MC_g61ind1871	710036	0.662897	AATATATATATATATAT	AATATATATATATATATATATATATAT,A,AATATATATATAT,AATATATATATATATATATATAT,AATATATATAT,AATATATATATATATATATAT	6
1872	MC08	MC_g61ind1872	712738	0.666144	ATTTTTTT	ATTTTTTTTT,AATTTTTTTTT,ATTTTTT,ATTTTT,A,ATTTTTTTT	5
1873	MC08	MC_g61ind1873	742986	0.695767	T	TTG,TTTTG,TTTG	4
1874	MC08	MC_g61ind1874	751084	0.673766	C	CAA,CA,CAAA,CAAAAA,CAAAA	6
1875	MC08	MC_g61ind1875	963373	0.620259	GA	GAAA,GAAAA,GAA,G,GAAAAAAA	5
1876	MC08	MC_g61ind1876	963433	0.672134	CTTTT	C,CTTTTT,CTTT,CTT,CT	6
1877	MC08	MC_g61ind1877	968011	0.611517	C	CCTCTCT,CCTCTCTCT,CCTCTCTCTCTCTCT,CCTCTCTCTCTCT,CCT,CCTCT	5
1878	MC08	MC_g61ind1878	1024926	0.670072	AAGAGAGAGAGAGAGAGAGAG	AAGAGAGAGAGAGAGAGAGAGAGAGAGAG,AAGAGAGAGAGAGAGAGAGAGAGAGAG,A,AAGAGAGAGAGAGAGAGAGAGAGAGAGAGAGAGAGAGAG,AAGAG,AAGAGAGAGAGAGAGAGAGAGAGAGAGAGAGAGAGAG	5
1879	MC08	MC_g61ind1879	1024963	0.627856	A	AGAGAGAGAGAG,AGAGAGAGAGAGAGAGAGG,AGAGAG,AGAG,AGAGAGAGA	6
1880	MC08	MC_g61ind1880	1179682	0.61603	TCCCC	T,TCCC,TCC,TC	4
1881	MC08	MC_g61ind1881	1245387	0.681123	GAAAA	G,GAAAAA,GAAA,GAA,GA	6
1882	MC08	MC_g61ind1882	1293885	0.66252	TAAAA	T,TAAAAA,TAAA,TAA,TA	6
1883	MC08	MC_g61ind1883	1300167	0.622455	GTTT	GTTTT,GTT,GT,G	5
1884	MC08	MC_g61ind1884	1318553	0.615458	CAAAA	C,CAAAAAA,CAAAAA,CAA,CA	6
1885	MC08	MC_g61ind1885	1333882	0.637485	CAA	CAAAA,CAAA,CAAAAA,CA,C,CAAAAAA	7
1886	MC08	MC_g61ind1886	1336803	0.649516	T	TAA,TAAA,TA,TAAAA	5
1887	MC08	MC_g61ind1887	1339826	0.667234	CA	CAAA,CAAAA,C,CAAAAA	5
1888	MC08	MC_g61ind1888	1342370	0.682479	C	CAGAGAG,CAGAGAGAG,CAGAGAGAGAGAGAG,CAGAGAGAGAGAGAGAGAG,CAGAGAGAGAGAG,CAGAGAGAGAGAGAGAG	7
1889	MC08	MC_g61ind1889	1373256	0.618324	C	CGAATTTTAATTTTTTTT,CGAATTTTTTTT,CGAATTTTTTT,CGAATTTTATTTTTTT	4
1890	MC08	MC_g61ind1890	1412690	0.613877	CA	CAAA,CAA,CAAAAAA,CAAAAAAAA,C	6
1891	MC08	MC_g61ind1891	1523855	0.619188	GAAAAAAAAAA	GAAAAAAAAAAA,G,GAAAAAAAAA,GAAAAAAAA	4
1892	MC08	MC_g61ind1892	1545593	0.676211	CAAAA	C,CAAAAA,CAAA,CAA,CA	6
1893	MC08	MC_g61ind1893	1626982	0.612741	ATTTTTTTTTTTTTT	ATT,ATTT,A,AT	5
1894	MC08	MC_g61ind1894	1675082	0.675215	TAAAA	T,TAAA,TAA,TA	5
1895	MC08	MC_g61ind1895	1838089	0.608314	CTTTT	C,CTTT,CTT,CT	5
1896	MC08	MC_g61ind1896	1883358	0.711575	CAG	CAGAGAGAG,CAGAGAGAGAG,CAGAG,CAGAGAGAGAGAG,C,CAGAGAG	6
1897	MC08	MC_g61ind1897	1930769	0.602856	ATTT	ATTTTT,ATTTT,ATT,AT,A	5
1898	MC08	MC_g61ind1898	2247979	0.665397	GGAGAGAGAGAGAGAGA	GGAGAGA,GGAGA,GGA,G,GGAGAGAGA,GGAGAGAGAGAGAGAGAGA	7
1899	MC08	MC_g61ind1899	2250105	0.693223	GTTTTTTTTTT	GTTTTTT,GTTTTT,GTTTT,G,GTT,GTTTTTTT	6
1900	MC08	MC_g61ind1900	2264999	0.709351	GAAAA	G,GAAAAA,GAAA,GAA,GA	6
1901	MC08	MC_g61ind1901	2274338	0.622176	TAAA	TAAAAA,TAAAA,TAA,TA,T	5
1902	MC08	MC_g61ind1902	2342692	0.740524	CA	CAAA,CAAAA,CAA,C,CAAAAA	6
1903	MC08	MC_g61ind1903	2354932	0.725761	GTTTT	G,GTTTTT,GTTT,GTT,GT	6
1904	MC08	MC_g61ind1904	2357222	0.621449	CA	CAAA,CAA,CAAAA,C,CAAAAA	6
1905	MC08	MC_g61ind1905	2362103	0.649897	GTT	GTTTT,GTTT,GTTTTT,GT,G	6
1906	MC08	MC_g61ind1906	2363117	0.787649	CCTCTCTCT	CCTCTCTCTCTCTCT,CCTCTCTCTCTCTCTCT,CCTCTCTCTCTCTCTCTCT,CCTCTCTCTCT,C,CCTCTCTCTCTCT	7
1907	MC08	MC_g61ind1907	2505728	0.697263	CAAAAAAAA	CAAA,CAA,CA,C,CAAAAA	6
1908	MC08	MC_g61ind1908	2509510	0.601942	AACAAATG	AG,A,AAAATG	4
1909	MC08	MC_g61ind1909	2511733	0.603022	CTTTTT	CT,C,CTTTT,CTTT,CTT	6
1910	MC08	MC_g61ind1910	2518262	0.724565	GT	GTTT,GTT,GTTTT,GTTTTT,G	6
1911	MC08	MC_g61ind1911	2518290	0.640686	A	ATTTTATTAT,ATTTTTTTATT,ATTTTATTATT	4
1912	MC08	MC_g61ind1912	2521633	0.6188	C	CTT,CTTTTT,CT,CTTT,CTTTT	6
1913	MC08	MC_g61ind1913	2524697	0.665311	CAAAAAAAAA	CAA,CA,C	4
1914	MC08	MC_g61ind1914	2539177	0.600708	CAAAAAAAAAA	C,CAA,CA	4
1915	MC08	MC_g61ind1915	2545067	0.60254	ATTTTT	AT,A,ATTTT,ATTT,ATT	5
1916	MC08	MC_g61ind1916	2616704	0.60192	T	TAAA,TAAAAA,TAAAAAA,TAAAA	4
1917	MC08	MC_g61ind1917	2620612	0.600299	C	CAA,CAAA,CAAAAA,CAAAA	5
1918	MC08	MC_g61ind1918	2634460	0.653439	GTTT	GTT,GT,G	4
1919	MC08	MC_g61ind1919	2641971	0.614845	TTATTTATA	TTA,T,TTATATTTATA	4
1920	MC08	MC_g61ind1920	2646372	0.695614	GTTTT	G,GTTTTT,GTTT,GTT,GT	6
1921	MC08	MC_g61ind1921	2656217	0.669658	TAA	TAAAA,TAAA,TAAAAA,TAAAAAA,T	5
1922	MC08	MC_g61ind1922	2668507	0.614911	T	TAGAGAGAG,TAGAGAG,TAG,TAGAG	5
1923	MC08	MC_g61ind1923	2678857	0.661933	CTTTTTTTTTT	CTTTTTT,CTTTTT,CTTTT,C,CTTTTTTTT,CTTTTTTT	6
1924	MC08	MC_g61ind1924	2682481	0.646294	CAA	CAAAA,CAAA,CAAAAA,CA,CAAAAAA,C	6
1925	MC08	MC_g61ind1925	2698429	0.666735	GA	GAAA,GAA,GAAAA,GGAA,G	6
1926	MC08	MC_g61ind1926	2714280	0.682281	GTTTTT	GT,G,GTTTTTT,GTTTT,GTTT,GTT	7
1927	MC08	MC_g61ind1927	2745127	0.687239	TAAA	TAAAAA,TAAAA,TAA,TA,T	6
1928	MC08	MC_g61ind1928	2850876	0.613659	GAAAAAAA	GAAAAAAAAA,GAAAAAAAA,G,GAAAAAA,GAAAAA	6
1929	MC08	MC_g61ind1929	3144525	0.604959	T	TAA,TA,TAAA,TAAAAA,TAAAA	5
1930	MC08	MC_g61ind1930	3330732	0.649646	TAAAAAA	TAA,TA,T,TAAAAA,TAAAA,TAAA	7
1931	MC08	MC_g61ind1931	3345896	0.601063	AT	ATTT,ATT,A	4
1932	MC08	MC_g61ind1932	3374503	0.660813	GCTCTCTCTCTCT	GCTCTCTCT,GCTCTCTCTCTCTCT,G,GCTCTCTCTCTCTCTCTCT,GCTCTCTCTCTCTCTCT,GCTCTCTCTCT	7
1933	MC08	MC_g61ind1933	3419436	0.729162	CT	CTTT,CCTT,CCTTT,CTT,CTTTT,C	7
1934	MC08	MC_g61ind1934	3434375	0.622838	TAA	TAAAA,TAAA,TAAAAA,TA,T	5
1935	MC08	MC_g61ind1935	3447953	0.689595	GAA	GAAAA,GAAA,GAAAAA,GA,G	6
1936	MC08	MC_g61ind1936	3512847	0.618592	CAA	CAAAA,CAAA,CA,C	5
1937	MC08	MC_g61ind1937	3530052	0.645004	CAA	CAAAA,CAAAAA,CAAA,CA,CAAAAAA,C	7
1938	MC08	MC_g61ind1938	3532968	0.696973	GTTTT	G,GTTTTT,GTTT,GTT,GT	6
1939	MC08	MC_g61ind1939	3538616	0.674298	CA	CAAA,CAA,CAAAAAAAA,C,CAAAAAAA	6
1940	MC08	MC_g61ind1940	3577105	0.660798	C	CTT,CT,CTTT,CTTTT,CTTTTTTTT	5
1941	MC08	MC_g61ind1941	3613538	0.632085	GAA	GAAA,GAATAAA,GA,G,GAAAAAA	5
1942	MC08	MC_g61ind1942	3622712	0.616974	A	AAAAGAAG,AAAAAG,AAG,AAAG,AAAAG	6
1943	MC08	MC_g61ind1943	3631016	0.747427	GAA	GAAAA,GAAAAA,GAAA,GA,G	6
1944	MC08	MC_g61ind1944	3637537	0.622373	GAAA	GAA,GA,G	4
1945	MC08	MC_g61ind1945	3659703	0.612485	GTCTCTCTCTCTCTCTCTCTCTC	GTCTCTCTCTCTC,G,GTCTCTCTCTCTCTCTCTCTCTCTCTCTCTC,GTCTCTCTCTCTCTCTCTCTCTCTC,GTCTCTCTCTCTCTC,GTCTCTCTCTCTCTCTCTCTCTCTCTC	5
1946	MC08	MC_g61ind1946	3664030	0.699938	GAAAAA	GA,G,GAAAAAA,GAAAA,GAAA,GAA	7
1947	MC08	MC_g61ind1947	3689788	0.702725	CGGGG	C,CGGGGG,CGGG,CGG,CG	6
1948	MC08	MC_g61ind1948	3756785	0.649084	ATTTTT	AT,ATTTTTTT,A,ATTTTTT,ATT	5
1949	MC08	MC_g61ind1949	3870746	0.660005	AATATATATATATATAT	AATATATATATAT,AATATATATAT,AATATAT,AATATATAT,AAT,A	5
1950	MC08	MC_g61ind1950	3890008	0.666228	CTTTTTT	C,CTTTTTTT,CTTTTT,CTTTT,CTTT	5
1951	MC08	MC_g61ind1951	3994503	0.677325	GTTTT	G,GTTTTT,GTTT,GTT,GT	6
1952	MC08	MC_g61ind1952	4058625	0.618092	ATTTTTT	ATT,AT,A,ATTTTTTT,ATTTTT	6
1953	MC08	MC_g61ind1953	4178784	0.695612	GTTTT	GTTTTTT,G,GTTTTT,GTTTTTTT,GTT,GT	7
1954	MC08	MC_g61ind1954	4185797	0.641869	TAA	TAAAA,TAAA,TAAAAA,TA,T	6
1955	MC08	MC_g61ind1955	4195263	0.669459	TAAAAAA	TAAAAAAA,T,TAAAAA,TAAAA,TAAA	6
1956	MC08	MC_g61ind1956	4241263	0.615762	CTATATATATA	C,CTATA,CTA,CTATATATA	5
1957	MC08	MC_g61ind1957	4293797	0.703217	GTATATATATATATATA	GTATATA,GTATA,GTA,G,GTATATATATATATATATATA,GTATATATATATATATATA	7
1958	MC08	MC_g61ind1958	4321526	0.66612	GTATATATATATA	GTA,G,GTATATATATATATA,GTATATATATATATATA	5
1959	MC08	MC_g61ind1959	4352231	0.603824	CT	CTTT,CTT,CTTTT,CTTTTT,C	6
1960	MC08	MC_g61ind1960	4372745	0.640725	ATT	ATTTT,ATTT,ATTTTT,AT,A	6
1961	MC08	MC_g61ind1961	4377972	0.61373	CTTTTTTTTTT	CTTTTTTTTTTTT,C,CTTTTTTTTTTT,CTTTTTTTTT,CTTTTTTTT,CTTTTTTT	7
1962	MC08	MC_g61ind1962	4398020	0.662374	CTTTT	C,CTTTTT,CTTT,CTT,CT	6
1963	MC08	MC_g61ind1963	4419646	0.667373	CAA	CAAAA,CAAA,CAAAAA,CA,C	6
1964	MC08	MC_g61ind1964	4546365	0.710164	GTTTT	G,GTTTTT,GTTT,GTT,GT	6
1965	MC08	MC_g61ind1965	4553002	0.644424	GTTT	GTTTT,GTT,GT,G	5
1966	MC08	MC_g61ind1966	4567553	0.602879	ATTTT	A,ATTTTT,ATTT,ATT,AT	6
1967	MC08	MC_g61ind1967	4582313	0.632022	CAAAAAAAA	CAAAA,CAAA,CAA,CA,C	5
1968	MC08	MC_g61ind1968	4718779	0.691246	TAAAAA	TAAAAAA,T,TAAAA,TAAA,TAA	5
1969	MC08	MC_g61ind1969	4727446	0.612225	CAAAAA	CAAAAAAA,CAAAAAA,C,CAAAA,CAA	5
1970	MC08	MC_g61ind1970	4744981	0.634075	CTTTT	CTTTTTT,C,CTTTTT,CTTT,CTT,CT	7
1971	MC08	MC_g61ind1971	4775629	0.6054	CT	CTTT,CTTTTT,C,CTTTT,CTTCTT	5
1972	MC08	MC_g61ind1972	4778298	0.627061	GT	GTTT,GTTTTGTTTTTGTT,GTTTTGTTTTTGT,GTTTTGTTTTTGTTT,G,GTT	4
1973	MC08	MC_g61ind1973	4783567	0.621728	TAG	TAGAGAGAG,TAGAGAGAGAGAGAGAG,TAGAG,TAGAGAGAGAGAGAG,T,TAGAGAG	6
1974	MC08	MC_g61ind1974	4788028	0.601244	CTTTT	C,CTTT,CTT,CT	5
1975	MC08	MC_g61ind1975	4849291	0.620894	ATTT	ATTTTT,ATTTT,ATT,AT,A	6
1976	MC08	MC_g61ind1976	4994253	0.693379	ATT	ATTTT,ATTT,ATTTTT,AT,A	6
1977	MC08	MC_g61ind1977	5029941	0.69753	AATATATATATATAT	A,AATATATATATATATATATATAT,AATATATATATAT,AATATATATATATATATATAT,AATATATATATATATAT,AATATATATATATATATAT	6
1978	MC08	MC_g61ind1978	5174877	0.746172	TAAAAAA	TAA,TAAAAAAAA,TAAAAAAA,T,TAAAAA,TAAAA	6
1979	MC08	MC_g61ind1979	5188359	0.616843	CTTTT	C,CTTTTT,CTTT,CTT,CT	5
1980	MC08	MC_g61ind1980	5205836	0.607595	C	CAA,CAAA,CA,CAAAAAAA	4
1981	MC08	MC_g61ind1981	5210415	0.644076	CAA	CAAAA,CAAA,CAAAAA,CA,C	6
1982	MC08	MC_g61ind1982	5239999	0.673504	TAAA	TAAAA,TTAAAAA,TTAAAA,TA,T	6
1983	MC08	MC_g61ind1983	5253210	0.673147	TAAAA	TAAAAAA,T,TAAAAAAA,TAAAAA,TAA,TA	6
1984	MC08	MC_g61ind1984	5300412	0.695047	TAAAAAA	TA,T,TAAAAA,TAAAA,TAAA	6
1985	MC08	MC_g61ind1985	5323149	0.602967	GTTTTTTTTTT	GTTTTTTTTTTTT,G,GTTTTTTTTTTT,GTTTTTTTTT,GTTTTTTTT	5
1986	MC08	MC_g61ind1986	5334756	0.637842	G	GCAAA,GAAA,GCAA,GCAAAA,GAAAA	6
1987	MC08	MC_g61ind1987	5342256	0.652549	T	TTTA,TTTAA,TTA,TTTTAA,TTTTTAA	6
1988	MC08	MC_g61ind1988	5474683	0.638082	CAAA	CAAAAA,CAAAA,CAA,CA,C	6
1989	MC08	MC_g61ind1989	5501734	0.635538	CA	CAAA,CAAAA,CAAAAAA,C,CAAAAAAA,CAAAAA	5
1990	MC08	MC_g61ind1990	5502583	0.602109	CT	CTTT,CTT,CTTTT,C	5
1991	MC08	MC_g61ind1991	5512619	0.666076	CTATA	C,CTATATATATA,CTATATA,CTATATATA,CTA	5
1992	MC08	MC_g61ind1992	5520277	0.607006	TAA	TAAAA,TAAAAA,TAAA,TA,TAAAAAA,T	7
1993	MC08	MC_g61ind1993	5553757	0.610024	ATTT	ATTTTT,ATTTT,ATTTTTT,ATT,AT,A	7
1994	MC08	MC_g61ind1994	5575967	0.688919	CATATATATAT	C,CATATATATATATATATATAT,CATATATATATATATATAT,CATATATATATATATAT,CATAT,CATATATATATATAT	6
1995	MC08	MC_g61ind1995	5578814	0.621464	CTT	CTTTT,CTTT,CTTTTT,CTTTTTT,CT,C	7
1996	MC08	MC_g61ind1996	5598908	0.669294	AAGAGAGAGAGAGAGAGAGAG	A,AAGAGAGAGAGAGAGAGAGAGAG,AAGAG,AAG,AAGAGAGAGAGAGAGAG,AAGAGAGAGAGAGAG	6
1997	MC08	MC_g61ind1997	5613720	0.715119	GTT	GTTTT,GTTT,GTTTTT,GT,G	6
1998	MC08	MC_g61ind1998	5639463	0.760231	CAAAAAAAAAAAAAA	CAAAAAAAAAA,CAAAAAAAAA,CAAAAAAA,C,CAAAAAAAAAAAA,CAAAAAAAAAAA	7
[truncated: 1,513 more rows]

## Sheet: Table S3
Table S3 List of 2,502 unique InDel primer pairs
NO.	InDel name	Orientation	Length (bp)	Tm (℃)	GC%	Pseudochromsome	Sequence	Product Size (bp)
1	MC_g61ind0002	F	20	59.96	60	MC01	GGTGGAGACAGGTGGTAGGA	187
	MC_g61ind0002	R	20	60.3	50	MC01	AAAAGTAAGCGTGGCTGTGG
2	MC_g61ind0003	F	20	60.08	50	MC01	GCCGATGAAGAACCAGTGAT	192
	MC_g61ind0003	R	20	60.44	45	MC01	CCATCTTTTGGCCTGAATTG
3	MC_g61ind0004	F	20	59.04	40	MC01	AAAGAAGGAAAAGGGGGAAA	217
	MC_g61ind0004	R	21	59.95	47.62	MC01	TCATGGTGTTTCCCTATGAGC
4	MC_g61ind0006	F	20	58.38	45	MC01	GCTGAAGAGCGAAAGTTTGA	202
	MC_g61ind0006	R	20	59.57	45	MC01	ATGGTCGGGGGTTTTTAGTT
5	MC_g61ind0007	F	20	60.21	45	MC01	ACAAACAAGGGGGATTCACA	235
	MC_g61ind0007	R	20	60.17	50	MC01	GGAAGTCCCAAGTCCCATTT
6	MC_g61ind0008	F	20	60.33	45	MC01	ATTGTTCCATAAGGCGACCA	272
	MC_g61ind0008	R	20	59.65	45	MC01	GGTGGAATGATCCACGTTTT
7	MC_g61ind0011	F	20	60.19	40	MC01	GGCGAAGAAAACGAAAATCA	210
	MC_g61ind0011	R	21	60.38	42.86	MC01	GAGCTTTGCAATCAAACCTGA
8	MC_g61ind0012	F	20	59.84	55	MC01	CAGAGGTGAAGGCCAAGAAC	198
	MC_g61ind0012	R	20	60.19	50	MC01	CGAAGAACAATGGGGAGAGA
9	MC_g61ind0017	F	20	60.61	50	MC01	ATGGCCAACCTAACCCAGTT	182
	MC_g61ind0017	R	20	59.97	45	MC01	GCAGCGGTCCATTTAATGTT
10	MC_g61ind0019	F	20	59.25	55	MC01	CGAATCTCCACCTCAGGAGT	234
	MC_g61ind0019	R	21	59.26	47.62	MC01	GCCATCGTTTAGTGACGTTCT
11	MC_g61ind0020	F	21	59.58	42.86	MC01	TGAGTCGAAGTGAAACCCATT	241
	MC_g61ind0020	R	20	58.98	50	MC01	CAGATGTGGGACAACCAAAG
12	MC_g61ind0022	F	20	59.35	45	MC01	CATTATCCAACATGCCCTCA	243
	MC_g61ind0022	R	20	59.8	55	MC01	GGGTGGGTTTGGGGTACTAT
13	MC_g61ind0023	F	20	59.4	45	MC01	CACCCATGGCAGATTTGTAA	183
	MC_g61ind0023	R	20	59.76	45	MC01	ATGGATGCCTCAAACATTCC
14	MC_g61ind0024	F	21	60.1	42.86	MC01	GGCCTTTTGTTTGACTCATCA	191
	MC_g61ind0024	R	20	59.5	50	MC01	CCATGATGCACAGACCTCAT
15	MC_g61ind0025	F	20	59.84	55	MC01	CCAAGTTCCCAGCTCAACTC	223
	MC_g61ind0025	R	20	60.17	50	MC01	ACTCCTTTGGATGGGGTTTC
16	MC_g61ind0026	F	20	60.4	55	MC01	GCTTCCAGCAGTCCCACTAA	236
	MC_g61ind0026	R	20	60.07	50	MC01	TTAGACCAAGATGCCCCAAG
17	MC_g61ind0027	F	19	59.92	52.63	MC01	GGCTTGATGGTTCCAGGTT	188
	MC_g61ind0027	R	20	59.09	45	MC01	ACCAATCTGATGGTGCAGAA
18	MC_g61ind0028	F	20	58.98	40	MC01	AACATCGACATTTTCGTGGA	318
	MC_g61ind0028	R	20	58.5	45	MC01	CAGAAGCCAAATTCAGTTGC
19	MC_g61ind0029	F	20	60.31	50	MC01	ATTGGGCCTCCAAAGGTAAG	275
	MC_g61ind0029	R	21	59.64	42.86	MC01	CGAAAACGTTACCAAATGAGC
20	MC_g61ind0030	F	20	59.89	50	MC01	GGGATTGGAGCCTATGAACA	203
	MC_g61ind0030	R	20	60.11	45	MC01	AAAACCGTGGCTCATCTTTG
21	MC_g61ind0031	F	25	59.68	40	MC01	GTGATAGAGTGTGTGTGCACTTTTT	187
	MC_g61ind0031	R	20	59.48	45	MC01	ATCTCCAAAACGGAGATCCA
22	MC_g61ind0034	F	21	59.83	47.62	MC01	TCCCCTCAAACTCAACTCTCA	212
	MC_g61ind0034	R	21	60.12	47.62	MC01	TCTGCAGTAGTTTGGGAATGG
23	MC_g61ind0035	F	20	59.27	50	MC01	TGTCTCGCTCTCGATCTTTG	210
	MC_g61ind0035	R	20	60.43	50	MC01	GTAATCGGCGCTAGGGAAAT
24	MC_g61ind0039	F	20	59.58	50	MC01	CGGATCAGTGGATGATCAGA	200
	MC_g61ind0039	R	20	61.51	45	MC01	AGAAAACATGTGCGGTGCAT
25	MC_g61ind0040	F	20	58.59	45	MC01	TGTGTCTCCAAAAAGGTTGG	224
	MC_g61ind0040	R	22	57.49	40.91	MC01	GGACTTTTACACGAAAGTCGTT
26	MC_g61ind0041	F	21	59.26	42.86	MC01	TGGAGGGATGATTTGTACGAT	306
	MC_g61ind0041	R	20	59.85	45	MC01	TTGGAGACTGCATTTTGTGC
27	MC_g61ind0042	F	22	59.6	45.45	MC01	AAGCAAGGAGGAGAGAGATTGA	184
	MC_g61ind0042	R	20	59.81	45	MC01	AAACCTCAGAGCGGAATTGA
28	MC_g61ind0045	F	20	59.92	45	MC01	ACGGAGCAAACAGCAAAAGT	220
	MC_g61ind0045	R	20	60.2	50	MC01	GAGATGTTGGGGAGCTTCAA
29	MC_g61ind0048	F	22	57.09	40.91	MC01	GTCGACATTGATCAACATAAGG	181
	MC_g61ind0048	R	21	60.25	42.86	MC01	TCCCACTTTTGTTTGGGTACA
30	MC_g61ind0049	F	20	59.41	55	MC01	GGACCAATTCCACAGCTACC	167
	MC_g61ind0049	R	20	59.42	50	MC01	CAACACATGCCGTAGGGATA
31	MC_g61ind0050	F	24	59.83	41.67	MC01	TCTTTCTACGATGTGAACTCGAAC	203
	MC_g61ind0050	R	20	61.27	50	MC01	TCCGACCCATGGATGAGTTA
32	MC_g61ind0051	F	20	60.44	40	MC01	TTGCCACCGCCTTAAAAATA	178
	MC_g61ind0051	R	21	58.83	42.86	MC01	TTCTTCCACGGAACAAACTCT
33	MC_g61ind0053	F	20	59.71	40	MC01	TCATCCAATCACATCCCAAA	254
	MC_g61ind0053	R	20	60.3	45	MC01	CAACATTCCTCCCGAAATTG
34	MC_g61ind0056	F	20	60.22	45	MC01	CGTAAATTTTCAGCGCCCTA	232
	MC_g61ind0056	R	22	59.61	40.91	MC01	TCGTGGGAAGTAACAAAGATGA
35	MC_g61ind0057	F	20	59.15	45	MC01	TCGGTTGTTTCTCCCTTTTC	258
	MC_g61ind0057	R	22	59.23	40.91	MC01	GGGATCCACCTATAAAAACGAA
36	MC_g61ind0058	F	21	59.04	42.86	MC01	CAAATCAACCATCTTCGTGTG	195
	MC_g61ind0058	R	22	59.08	40.91	MC01	GAGGAAAGGACACAAACATCAA
37	MC_g61ind0059	F	20	59.39	50	MC01	CCGTCCGATCACCTAAAATC	198
	MC_g61ind0059	R	20	59.91	50	MC01	CATGATAGCGGATGTGGATG
38	MC_g61ind0060	F	20	59.42	45	MC01	ACCAACTTCACATGCCAATG	260
	MC_g61ind0060	R	20	58.98	45	MC01	TCCACGAAGGTTCATTGTGT
39	MC_g61ind0061	F	20	59.54	45	MC01	CCAAACGTCAACCATGAGAA	377
	MC_g61ind0061	R	21	59.96	42.86	MC01	TGTTGGAGAAGGGATTGTTTG
40	MC_g61ind0062	F	25	58.18	40	MC01	CGTGTGATAACCTAACAAATAGACC	288
	MC_g61ind0062	R	20	60.22	45	MC01	TATTCTGATGCCGTTCACGA
41	MC_g61ind0063	F	21	58.7	42.86	MC01	TCGTAAACCTCCCGAGAATAA	322
	MC_g61ind0063	R	20	59.99	50	MC01	CGCCAACATGATGGTACTTG
42	MC_g61ind0066	F	21	58.94	42.86	MC01	AGGGAGGGATTAGTCCAAAAA	159
	MC_g61ind0066	R	20	59.71	50	MC01	CTCCACCAACTTCCAAAAGC
43	MC_g61ind0067	F	20	60.97	60	MC01	CCAGCCCTTAGCCCATCTAC	202
	MC_g61ind0067	R	20	60.1	45	MC01	CCCCAAAAACAACAAACACC
44	MC_g61ind0069	F	20	59.63	40	MC01	CCCGGTGGAATCATTAAAAA	421
	MC_g61ind0069	R	21	58.86	42.86	MC01	TGAGCTGTGAGATTGGAATTG
45	MC_g61ind0070	F	20	59.07	40	MC01	TTCATTTCATGCATGTGTCG	194
	MC_g61ind0070	R	23	59.31	47.83	MC01	AGGGATGTGTAAGCTAGTCCAGA
46	MC_g61ind0072	F	20	60.2	55	MC01	TGTCCGGGAGATCAAGAGAC	255
	MC_g61ind0072	R	20	59.94	45	MC01	ATGGAAACACGAAGCCATTC
47	MC_g61ind0073	F	20	59.34	50	MC01	TGTGAGTTCGATCTCCTCCA	283
	MC_g61ind0073	R	22	59.86	40.91	MC01	CTCGACATTTCCATTAACACCA
48	MC_g61ind0074	F	21	59.93	42.86	MC01	AGACCCATTCCTTTTCCTTGA	194
	MC_g61ind0074	R	20	60.1	50	MC01	CAGGCTAAGTTGACCCCAAA
49	MC_g61ind0075	F	21	59.23	42.86	MC01	AGGGTTTGAGGGGTAAAAATG	189
	MC_g61ind0075	R	20	59.79	40	MC01	TTTGAGCTTTGGGGAAAAGA
50	MC_g61ind0076	F	20	59.14	50	MC01	CACGTGAGAATTCCCCTTCT	200
	MC_g61ind0076	R	21	59.7	42.86	MC01	CATGTGGATTCAGTTGGGTTT
51	MC_g61ind0077	F	23	59.74	43.48	MC01	TTGGAGACTTGAACTTCTGATCC	213
	MC_g61ind0077	R	21	59.46	47.62	MC01	TGAGACTAGGCACATGCGATA
52	MC_g61ind0078	F	20	60.07	50	MC01	CCCATGTGGCATCTTCTTCT	238
	MC_g61ind0078	R	20	57.75	40	MC01	GTCCCTTGCATTTTTAACGA
53	MC_g61ind0079	F	20	60.21	50	MC01	CTGCGATCCTTTGGAAGGTA	209
	MC_g61ind0079	R	20	59.04	45	MC01	TGTAAGGTGAAACCGCCATA
54	MC_g61ind0080	F	20	59.71	45	MC01	TTTTGGGGCTCAGTTTCTGT	209
	MC_g61ind0080	R	20	59.35	45	MC01	GCACAAGCACACAACAACAA
55	MC_g61ind0081	F	20	59.05	45	MC01	TTCAACTTCAAGCCAACTCG	199
	MC_g61ind0081	R	20	60.22	55	MC01	GCTCCGAGTCCCAGTTATCA
56	MC_g61ind0082	F	20	59.93	50	MC01	TTTCGAATCCCTACGTCCAC	362
	MC_g61ind0082	R	24	60.19	45.83	MC01	CATGTCTATCAGTCTGTTGGCTTC
57	MC_g61ind0083	F	20	59.87	50	MC01	TCAACGTTCACTTCGTGAGG	189
	MC_g61ind0083	R	25	58.4	40	MC01	GAGAGAGTGAGAGTGAAAAAGACAA
58	MC_g61ind0085	F	22	59.97	40.91	MC01	TCGCCTCTCTTTTTCAATCTTC	202
	MC_g61ind0085	R	20	59.55	40	MC01	AACTCCCATTGCCAGAAAAA
59	MC_g61ind0087	F	20	60.23	50	MC01	GGCTGTTCATGAGCCATCTT	208
	MC_g61ind0087	R	20	60.28	40	MC01	AAACCCAAATCCCCATTGTT
60	MC_g61ind0089	F	20	60.17	50	MC01	GATGGAAGTCCTTGGGGTTT	190
	MC_g61ind0089	R	20	59.57	55	MC01	AGGAGGAAGTGACCCGTACA
61	MC_g61ind0090	F	21	59.84	52.38	MC01	GGACCATTGGACTAGGTGTGA	253
	MC_g61ind0090	R	23	58.83	43.48	MC01	CGGTTAGAGGTCAGGATAGAAAA
62	MC_g61ind0091	F	20	58.26	50	MC01	GGTTCGTCTTGCAGAAGCTA	250
	MC_g61ind0091	R	20	60.78	50	MC01	CCAACCGTGGGAAAACACTA
63	MC_g61ind0092	F	20	60.06	45	MC01	AGCGGGGAAGCTAATGAAAT	223
	MC_g61ind0092	R	20	59.64	40	MC01	GGACCATTTTGGGCAAATAA
64	MC_g61ind0093	F	20	60.18	50	MC01	TAGCAGCAGCAGCAAGAGAA	215
	MC_g61ind0093	R	20	60.07	50	MC01	CCAAATCCTGCTCAGTCCAT
65	MC_g61ind0094	F	21	58.85	42.86	MC01	CCCTTTCAATCACATCATCCT	229
	MC_g61ind0094	R	20	59.82	45	MC01	TGTCGGGGACACAAAATGTA
66	MC_g61ind0095	F	20	59.4	45	MC01	CGGTCCACGAATACAATTCA	249
	MC_g61ind0095	R	20	60.11	50	MC01	GGCCAACCGTTAGACTTTGA
67	MC_g61ind0099	F	21	59.58	47.62	MC01	CATTTTCACCCTCTTGTCCAG	241
	MC_g61ind0099	R	20	59.13	45	MC01	GCAACTGCAACTGCAACTTT
68	MC_g61ind0101	F	22	58.46	40.91	MC01	TGGAGCAAAAAGAGAGAGAGAA	232
	MC_g61ind0101	R	20	59.3	45	MC01	CATGGAGGTCAAATCCATCA
69	MC_g61ind0102	F	25	59.03	40	MC01	TGTGTTCTTGCATCTAGGAGATTAG	385
	MC_g61ind0102	R	20	59.16	45	MC01	GCCAACTTTCCTTTCCGATA
70	MC_g61ind0103	F	20	59.85	45	MC01	TTTTCTCGCCCTGTATGCTT	192
	MC_g61ind0103	R	20	60.3	55	MC01	CCCCGGCCTATCTTCTACAT
71	MC_g61ind0104	F	23	59.36	43.48	MC01	GATCAAGTCATCGAAGAAGAAGG	231
	MC_g61ind0104	R	20	59.1	40	MC01	TTCGTGGAAATGAGGAAACA
72	MC_g61ind0106	F	20	58.2	40	MC01	TTGCTTGGTTCTTTGGTCAT	337
	MC_g61ind0106	R	20	60.15	50	MC01	GGGAGGGAGCATAATGGTTT
73	MC_g61ind0108	F	19	60.24	52.63	MC01	CCCGTGAGCCTTTTCAAGT	230
	MC_g61ind0108	R	20	58.28	40	MC01	GAAAATGCCCATATCAACCA
74	MC_g61ind0109	F	20	59.78	50	MC01	CCCAACTTGATCCACCCTAA	198
	MC_g61ind0109	R	20	58.92	50	MC01	GGGAAAGAGAGAAGGGCTTT
75	MC_g61ind0110	F	19	60.15	52.63	MC01	GCCCCCAAATGTTATCGAC	246
	MC_g61ind0110	R	21	59.6	42.86	MC01	GCTCAAAGTTGACCAAAATGG
76	MC_g61ind0111	F	20	61.05	55	MC01	CCCATTCTACCAGCTGTCCA	193
	MC_g61ind0111	R	24	60.04	41.67	MC01	GAAGAAACTTCCTAACTTGGGTCA
77	MC_g61ind0112	F	20	58.95	40	MC01	TCCCCAATTTGTGAGTTCAA	229
	MC_g61ind0112	R	20	59.84	45	MC01	GTTTGGTGGGCAATTTCAGT
78	MC_g61ind0113	F	20	59.57	55	MC01	TCGAGGAGTGGTGAGTAGCA	233
	MC_g61ind0113	R	20	59.52	50	MC01	AGTTCGGGTAACGTGTTCGT
79	MC_g61ind0114	F	20	59.28	50	MC01	ATGGGTGGTGAGGTGAAGTT	202
	MC_g61ind0114	R	20	59.66	40	MC01	TCATTTCCGCATGAAACAAG
80	MC_g61ind0115	F	21	59.37	42.86	MC01	TGACAAGATCCAATTCCCCTA	188
	MC_g61ind0115	R	20	60.14	50	MC01	TGGAGCAGCACTTGATTGAG
81	MC_g61ind0117	F	20	60.17	55	MC01	CCACCACTGCCTCGTAACTT	200
	MC_g61ind0117	R	20	60.36	45	MC01	GCTGCAAGAGATGCCATTTT
82	MC_g61ind0118	F	22	59.74	45.45	MC01	CACCTCCATGGACTTTTTAACC	204
	MC_g61ind0118	R	21	57.68	42.86	MC01	TCCATGCTTGAGTATTTGACC
83	MC_g61ind0119	F	20	60.35	45	MC01	GTGCGAAATTTGTTCCCAAC	254
	MC_g61ind0119	R	20	60.21	55	MC01	TGACTGGTCCACGTGTCACT
84	MC_g61ind0121	F	20	59.27	45	MC01	GCAATCTGCCCTTGAATCTT	205
	MC_g61ind0121	R	20	59.69	45	MC01	CCCACTTCCCAAAAACACAT
85	MC_g61ind0122	F	20	59.69	50	MC01	TGGCGATCCTTAGACCACTT	235
	MC_g61ind0122	R	23	58.37	43.48	MC01	CGTACTGTTCCTTTGTACTTGGA
86	MC_g61ind0123	F	20	59.85	45	MC01	TCAAAAGCAATGCACTGACC	257
	MC_g61ind0123	R	20	60.04	60	MC01	ACACGCGCTCTCTCTCTCTC
87	MC_g61ind0125	F	20	59.42	50	MC01	GGTTTCTCCTTCCCACCTTT	286
	MC_g61ind0125	R	20	60.29	50	MC01	TGGACCAAAGTGTCTCACGA
88	MC_g61ind0126	F	20	58.24	40	MC01	TGCCAAAGCATTTCATAGGT	263
	MC_g61ind0126	R	20	59.94	40	MC01	GGCATCATTGCATTTTGTTG
89	MC_g61ind0127	F	20	59.34	45	MC01	TTCTTGTTGCTCGCTCTTTG	202
	MC_g61ind0127	R	20	59.9	50	MC01	TTCTGGATCCAAGTCCAACC
90	MC_g61ind0128	F	20	60.4	55	MC01	CACCGGGGAAACTACTGTTG	182
	MC_g61ind0128	R	20	60.08	45	MC01	AATGAGGGCAGAAATTGCAC
91	MC_g61ind0129	F	20	60.12	50	MC01	GCACCTCGAAAACACTGGAT	200
	MC_g61ind0129	R	22	60.1	45.45	MC01	CGAGAGCCTTATTGGTCATTTC
92	MC_g61ind0132	F	24	60.54	41.67	MC01	CAACACACAATCAAAGACACACAG	283
	MC_g61ind0132	R	20	60.88	45	MC01	TGCAGCAAGAAGGCGATAAT
93	MC_g61ind0133	F	20	58.96	55	MC01	CCCTGTCATGTGTAGCCATC	241
	MC_g61ind0133	R	20	59.25	40	MC01	TGCTTGAAATTCTGGACCAA
94	MC_g61ind0134	F	21	59.84	47.62	MC01	GGAGTACCACGCATGGATAAA	205
	MC_g61ind0134	R	19	61.07	47.37	MC01	CGCTGCATTTTAGCAACGA
95	MC_g61ind0135	F	20	59.38	40	MC01	GCCATGTGCATCCAATTTTA	199
	MC_g61ind0135	R	20	60.12	45	MC01	AGTTTGTGCAAAAGCCCATC
96	MC_g61ind0136	F	20	59.09	45	MC01	GGCACATTTAATTCCCATCC	207
	MC_g61ind0136	R	22	59.23	45.45	MC01	CCTCGAGGAGAGAAAAGAGAAA
97	MC_g61ind0137	F	20	60.91	45	MC01	ACGAAAGCCAGCTGATTTGA	222
	MC_g61ind0137	R	20	57.7	40	MC01	TCACATGGCTGACGATAAAA
98	MC_g61ind0138	F	20	60.66	55	MC01	GCCGATAGTTGTCCTCGTTG	197
	MC_g61ind0138	R	20	59.61	50	MC01	GCATGCGTAAGGTTGTGGTA
99	MC_g61ind0139	F	20	58.89	50	MC01	AGAAAACCACAGACCCAACC	205
	MC_g61ind0139	R	20	59.38	40	MC01	GGTGGCACATTGAATGAAAA
100	MC_g61ind0140	F	20	59	40	MC01	TTCAAAACCCACAACCTCAA	272
	MC_g61ind0140	R	21	60.1	42.86	MC01	GGAGCTCCAAAATGTGTCAAA
101	MC_g61ind0141	F	21	59.59	47.62	MC01	TGACACGACAGTTCATGTTCC	197
	MC_g61ind0141	R	20	59.71	50	MC01	CACCCTTTTGACTGCCTTTC
102	MC_g61ind0142	F	20	60.07	50	MC01	GTAAGCCCGATGTCCTCAAA	202
	MC_g61ind0142	R	20	59.72	50	MC01	GCTATGTTGGTGCAGTGGAA
103	MC_g61ind0144	F	22	59.72	40.91	MC01	CCATGATTGGTAAAACCTCACA	429
	MC_g61ind0144	R	20	60.23	40	MC01	TGCTCACGGAAAATGACAAA
104	MC_g61ind0145	F	20	60.72	50	MC01	GTGCCCACTGCCCATATTTA	201
	MC_g61ind0145	R	20	60.47	55	MC01	CAGATGTGGGCCTTAGATGG
105	MC_g61ind0146	F	21	58.58	47.62	MC01	GGGACAAGAAAGATGATGGAG	211
	MC_g61ind0146	R	20	59.85	55	MC01	GAAGCAAAGACCGTCCACTC
106	MC_g61ind0147	F	20	59.57	45	MC01	ACACCGAAACCCAAGAGAAA	218
	MC_g61ind0147	R	20	60.41	50	MC01	GCGAACACGACGATTCTTCT
107	MC_g61ind0148	F	20	57.64	40	MC01	GAAAATGACGAGGACCAAAA	207
	MC_g61ind0148	R	20	57.12	40	MC01	TGAGAAAATTCGAGTGCTCA
108	MC_g61ind0149	F	20	60.27	45	MC01	GGGAAAGGGAAAGGAAAACA	200
	MC_g61ind0149	R	20	60.29	45	MC01	CGATTGATCCATCACCATCA
109	MC_g61ind0151	F	21	59.46	57.14	MC01	TGTCAGGTAGCCCACTCTCTC	161
	MC_g61ind0151	R	20	60.1	55	MC01	AGCCCTTTCTCTGCCTCTTC
110	MC_g61ind0152	F	21	59.79	47.62	MC01	TGAAGCTGTACCACCTTCGTT	190
	MC_g61ind0152	R	20	59.96	45	MC01	TGGCAACCTACATTTGACCA
111	MC_g61ind0153	F	20	57.96	45	MC01	AGCCCTAGTGGCATCTTTTT	224
	MC_g61ind0153	R	21	59.95	42.86	MC01	AAGGGCAAGAAATTCCTGGTA
112	MC_g61ind0154	F	20	60.19	55	MC01	CCCATTCCCACAGAGAGAGA	202
	MC_g61ind0154	R	20	59.57	45	MC01	GCAAAAAGGGCAGAAGAGAA
113	MC_g61ind0155	F	20	59.83	45	MC01	CGTTCACAGGTCCCATTTTT	287
	MC_g61ind0155	R	21	58.25	42.86	MC01	GGTGTATCCTTCGCTGTTTTT
114	MC_g61ind0156	F	20	60.59	50	MC01	TCAGGGTTCCAATAGGCTCA	329
	MC_g61ind0156	R	23	59.75	47.83	MC01	TGTCCCAAAGAGAGAGAGAGAGA
115	MC_g61ind0157	F	20	60.91	45	MC01	GCCGGTAAATTCAACCCATT	232
	MC_g61ind0157	R	20	59.77	40	MC01	CCCATTTGGAAAACCTTTCA
116	MC_g61ind0158	F	20	59.45	40	MC01	AATTTCTACACGGGCCAAAA	171
	MC_g61ind0158	R	20	59.64	50	MC01	GATCATGCCCTTGTGTCTGA
117	MC_g61ind0159	F	19	59.97	52.63	MC01	GCCATCCAATTCCATACCC	277
	MC_g61ind0159	R	20	60.99	60	MC01	CGCAGTCCGAGAGAGAGAGA
118	MC_g61ind0160	F	20	60.07	55	MC01	CGAGGAGGTCCCAGATTGTA	201
	MC_g61ind0160	R	20	59.94	50	MC01	TCTCCAAAGTTCCACCCAAC
119	MC_g61ind0161	F	20	60.21	50	MC01	GCCAGGACCTGCATTTTAGA	203
	MC_g61ind0161	R	20	59.5	45	MC01	GCCATATGTCGATGAACGAA
120	MC_g61ind0163	F	20	59.57	50	MC01	GTCACCCAAATCAGCGTGTA	229
	MC_g61ind0163	R	20	59.49	60	MC01	CACCTGCCTGTACTCTGCAC
121	MC_g61ind0164	F	20	59.81	55	MC01	CGAGTCTCCCTTTCCCTCTT	215
	MC_g61ind0164	R	20	60.13	50	MC01	AATGGGATCTCCAAGGAACC
122	MC_g61ind0165	F	22	59.23	45.45	MC01	GATAGGTAGGACCAATGCCAAT	201
	MC_g61ind0165	R	22	57.38	40.91	MC01	AAAGTCTCACCCTTATGATTGC
123	MC_g61ind0166	F	20	59.41	50	MC01	GATAGCCAGAAAAGGGCTCA	195
	MC_g61ind0166	R	21	58.96	42.86	MC01	CAAAGATGGAGCAAAGAAAGG
124	MC_g61ind0167	F	20	59.92	45	MC01	TATATGCTTTTGGCCCTTGG	206
	MC_g61ind0167	R	24	60.4	41.67	MC01	CAAGAGACATTGGTCTCATTACCA
125	MC_g61ind0171	F	20	59.6	40	MC01	TTGAATTGGGGGATGTTTTC	209
	MC_g61ind0171	R	20	59.4	55	MC01	CTTCAGGATCAGGCAGGACT
126	MC_g61ind0172	F	20	60.46	45	MC01	TTGAGTCCCGAATTCGATGT	198
	MC_g61ind0172	R	20	59.68	55	MC01	TGGTGAAGAGAGGGTCACCT
127	MC_g61ind0173	F	20	60.2	50	MC01	AGCACCTTGAGCTTGCTTGT	211
	MC_g61ind0173	R	20	59.25	40	MC01	ATGTGGCATCTTGGGATTTT
128	MC_g61ind0174	F	20	59.65	45	MC01	GCCAATGCATCTCGTCATAA	202
	MC_g61ind0174	R	21	58	42.86	MC01	TGCACCTAGGAGGTTCTTTTT
129	MC_g61ind0175	F	20	59.45	50	MC01	GGAAAAGCAGGGAGCTACAA	249
	MC_g61ind0175	R	20	58.74	45	MC01	CCTTGGGGTTAAGCTTTTTG
130	MC_g61ind0178	F	20	60.68	55	MC01	TCGCTCCTGAAACGCTCTAC	200
	MC_g61ind0178	R	19	59.82	47.37	MC01	AAAAACAGGTGGGGAAACG
131	MC_g61ind0179	F	20	59.99	45	MC01	TCTCAAGCTTGTTGGGCTTT	188
	MC_g61ind0179	R	20	58.92	45	MC01	TGATAGGTCGTTCCCATTGA
132	MC_g61ind0180	F	20	60.83	50	MC01	ACGACGATCTCGATGTGCTT	212
	MC_g61ind0180	R	21	59.44	47.62	MC01	AGATCTGGCTCAGAAATCACG
133	MC_g61ind0181	F	21	60.07	47.62	MC01	GATCGGGTTCCACCACTTAAT	375
	MC_g61ind0181	R	20	58.55	40	MC01	TGATCCCTCGAAAACATTTG
134	MC_g61ind0182	F	20	60.95	40	MC01	ACATCAATGCATGCAACCAA	193
	MC_g61ind0182	R	21	60.2	42.86	MC01	GGTATGGCTTGAACCGATTTT
135	MC_g61ind0183	F	20	60.09	45	MC01	GTGTTTTTCCCAGAGCCAAA	195
	MC_g61ind0183	R	20	60.32	45	MC01	CACTGCTCAAAAGCTGCAAA
136	MC_g61ind0184	F	24	59.69	41.67	MC01	CACTGTAAAAGCTGGGATCTATCA	200
	MC_g61ind0184	R	20	59.87	50	MC01	GGGTTGTCGTCAAAGGTTGT
137	MC_g61ind0185	F	20	59.16	55	MC01	CCTGCCGTTCTTTCTCTCTC	200
	MC_g61ind0185	R	20	60.23	50	MC01	AGGATGCAATCTGGTGCTTC
138	MC_g61ind0186	F	20	60.89	45	MC01	CAACATATTGTGGCGGCTTT	288
	MC_g61ind0186	R	19	60.44	52.63	MC01	CGACATGAGGGATGGATCA
139	MC_g61ind0187	F	20	59.85	50	MC01	CCCGACAAAGAAAGAAGACG	210
	MC_g61ind0187	R	21	60.1	42.86	MC01	CCGATCTCAAAGGACAACAAA
140	MC_g61ind0188	F	20	60.55	45	MC01	CCGAATTGCCTTCTTTTCCT	240
	MC_g61ind0188	R	20	60.24	50	MC01	CGCTTCCAAAGACACCCTAA
141	MC_g61ind0189	F	20	57.11	40	MC01	CCGACCCAAATATTTTGAAG	197
	MC_g61ind0189	R	21	60.17	42.86	MC01	TCATCATTCCCGTGATATCGT
142	MC_g61ind0190	F	22	59.29	40.91	MC01	GGCCTCAAAGAAACGAATAAAG	201
	MC_g61ind0190	R	22	58.67	40.91	MC01	TTCGTTAGAAGTGGGTTTACCA
143	MC_g61ind0191	F	22	59.01	45.45	MC01	TGGAGAGGATCAGACAGAGAAA	228
	MC_g61ind0191	R	20	59.99	50	MC01	TGGTCATGTCAAGCTTCTGC
144	MC_g61ind0192	F	20	59.64	40	MC01	GGGGCAATATTGAAAACCAA	210
	MC_g61ind0192	R	20	60.38	55	MC01	CACGTTTCGGATCTGTACCC
145	MC_g61ind0193	F	21	59.92	52.38	MC01	GGCTAAGGGAAGACATGATCC	208
	MC_g61ind0193	R	20	59.66	55	MC01	GGCTGGATCCTTATGCTCAC
146	MC_g61ind0194	F	23	59.86	43.48	MC01	CACAATGTCTTAGCCGCTTAGTT	304
	MC_g61ind0194	R	20	60	45	MC01	CGTGCTTATCCACCGTTTTT
147	MC_g61ind0195	F	21	59.17	47.62	MC01	GAGTCTCCACCTTGTTTTCCA	205
	MC_g61ind0195	R	22	58.91	40.91	MC01	CCCTCCATTGGTTAAGTTTTTC
148	MC_g61ind0196	F	22	57.14	40.91	MC01	ACATAGGATCTTGATCGTGACA	296
	MC_g61ind0196	R	20	59.1	45	MC01	TTTCCGAGACATTCCCTTTC
149	MC_g61ind0197	F	20	59.48	50	MC01	CGTGACTTGTGTTGTGAGCA	351
	MC_g61ind0197	R	20	60.25	60	MC01	CTCCTACCGAGGTGAGTCCA
150	MC_g61ind0198	F	20	59.7	55	MC01	CCGGACCTCAACTCACTTTC	214
	MC_g61ind0198	R	20	60.74	45	MC01	TAGCTTCGTTTTCGGTGGAA
151	MC_g61ind0199	F	20	59.86	50	MC01	CAGTTGCTGGTCCATTGCTA	185
	MC_g61ind0199	R	21	59.48	42.86	MC01	TGTTGGCTTGGAAGAAGAAAG
152	MC_g61ind0200	F	20	59.01	50	MC01	GCGTGAGGGATCCAACTTAT	266
	MC_g61ind0200	R	20	57.54	40	MC01	CAAACATGAGAAAGCGCATA
153	MC_g61ind0201	F	20	60.16	50	MC01	CAACCGCACATGTCTTTGAC	283
	MC_g61ind0201	R	20	61.04	45	MC01	GCAAACAAGTTGTCGGGAAA
154	MC_g61ind0202	F	19	60.07	47.37	MC01	GTCGAGGAAATGCCGTTTT	232
	MC_g61ind0202	R	20	58.21	40	MC01	TGCTTGGAGATTTGGGTAAA
155	MC_g61ind0204	F	20	59.57	50	MC01	GCCCATAGGTCGAAAAAGTG	188
	MC_g61ind0204	R	20	59.78	55	MC01	AAGATACGGTAGGGGGAGGA
156	MC_g61ind0205	F	20	60.1	40	MC01	AAACCCACCCAAAACAAACA	200
	MC_g61ind0205	R	22	59.62	40.91	MC01	GCGTGTCTCATATTTTCATTGC
157	MC_g61ind0207	F	20	60.28	60	MC01	GAGGCCAGAGTTGCAGAGAG	193
	MC_g61ind0207	R	21	59.69	42.86	MC01	AATTCCAACCCTATGCCCTTA
158	MC_g61ind0208	F	20	59.92	45	MC01	TGCCCTGATACATTCCAACA	247
	MC_g61ind0208	R	21	59.83	47.62	MC01	TGTGTGTACGTTTGTGGGTGT
159	MC_g61ind0209	F	22	59.63	40.91	MC01	CCCTGGACAAATTAAAAACCAC	188
	MC_g61ind0209	R	20	58.95	45	MC01	GCAATCAAGGATCTTGCTGA
160	MC_g61ind0211	F	20	59.83	50	MC01	AGGTGCCCCTCTTTACCATT	210
	MC_g61ind0211	R	20	60.54	40	MC01	CCGCAATGTTGTTTGTTTCA
161	MC_g61ind0212	F	20	59.3	45	MC01	TCCACCCATCAATGATCAAG	199
	MC_g61ind0212	R	20	59.91	55	MC01	GAGATGAGAAGCGGAGATGG
162	MC_g61ind0213	F	20	60.26	45	MC01	TGGCTCTTTTGCATACACCA	182
	MC_g61ind0213	R	22	57.52	40.91	MC01	GTTAAGGAAACCCAACTAGCAA
163	MC_g61ind0214	F	20	60.1	50	MC01	TAATAAACCTGGCCGTGCTC	217
	MC_g61ind0214	R	20	59.94	45	MC01	TCCCTCATTCACCAACAACA
164	MC_g61ind0216	F	21	59.65	47.62	MC01	AAAGTCTACGACCACGTTCCA	201
	MC_g61ind0216	R	20	58.62	40	MC01	TTTGCCACGAGAAGAAAAGA
165	MC_g61ind0217	F	20	58.57	45	MC01	TGCATCCTTGAGGTAATTGG	162
	MC_g61ind0217	R	20	59.91	50	MC01	ACGACACTTCGGCTTCTTGT
166	MC_g61ind0218	F	20	59.29	50	MC01	GGCAGGGTTTGGTGAAATAC	346
	MC_g61ind0218	R	20	59.9	45	MC01	CTTGGGAAGGTTGATTTGGA
167	MC_g61ind0219	F	20	59.61	45	MC01	TAACGAGCGCGATCTACAAA	209
	MC_g61ind0219	R	20	58.89	50	MC01	ACCAAGCCGTTGATCTCTCT
168	MC_g61ind0221	F	20	59.73	50	MC01	GCCCCTTAACCTGCTTTTCT	195
	MC_g61ind0221	R	20	59.57	60	MC01	CGAAGGCGAGAGAGAGAGAG
169	MC_g61ind0222	F	20	60.74	50	MC01	TGCAACAGACAGAAGGCAGA	200
	MC_g61ind0222	R	20	59	45	MC01	TCCAATGTGCGATTGGTAGT
170	MC_g61ind0223	F	20	59.87	55	MC01	TGATGGAGGAGAGGAGAGGA	212
	MC_g61ind0223	R	20	59.81	50	MC01	TGTGTGGAGGGTGGTATGAA
171	MC_g61ind0224	F	20	58.72	50	MC01	GCACGAGGGTTGTCTTGATA	214
	MC_g61ind0224	R	20	57.61	45	MC01	GTCAAGGCATAAATCCCTCA
172	MC_g61ind0225	F	21	60.81	47.62	MC01	GGGTGGAGAATTGAACACACA	207
	MC_g61ind0225	R	20	59.03	50	MC01	GCTCATGTTAGTGCCTCGAA
173	MC_g61ind0226	F	20	59.93	45	MC01	AAAATGATGGGACGTTCGAG	213
	MC_g61ind0226	R	20	58.29	50	MC01	GCATGAAGAGGAAAGTGTGG
174	MC_g61ind0227	F	20	58.57	45	MC01	TCAAGAACCTTCTCCCCAAT	217
	MC_g61ind0227	R	20	59.73	55	MC01	CCCCAAGCAAAGGTAGAGTG
175	MC_g61ind0228	F	20	60.05	45	MC01	TGCAATTTCAACCCTTCTCC	436
	MC_g61ind0228	R	20	59.87	45	MC01	AGACCGTTGGTTTTGTTTGG
176	MC_g61ind0230	F	20	60.26	50	MC01	GGCATCTGACTTTTGGCTGT	158
	MC_g61ind0230	R	20	58.58	40	MC01	TTTAAATAGCTCCGCGTGAA
177	MC_g61ind0231	F	21	58.8	52.38	MC01	CATAGCTTGAACCACCTCTCC	304
	MC_g61ind0231	R	20	60.39	45	MC01	TCACCTCAAATCAACGCAGA
178	MC_g61ind0232	F	21	60.44	52.38	MC01	TGGAGAACTAATGGGGAGAGG	185
	MC_g61ind0232	R	21	60.07	47.62	MC01	GACCATGAGTTCGATTCCTCA
179	MC_g61ind0233	F	20	59.88	45	MC01	AGTGCGGTGAAGCAAAGATT	216
	MC_g61ind0233	R	20	60.26	55	MC01	GGAAGTGGGAACACAACACC
180	MC_g61ind0235	F	22	58.96	40.91	MC01	TCAACTCTTGGAGTGGAAAAGA	217
	MC_g61ind0235	R	20	57.77	40	MC01	TCATCATCCAACTTCCCATT
181	MC_g61ind0236	F	20	60.16	50	MC01	AACAGTTGCCTTCCACGTTC	185
	MC_g61ind0236	R	21	59.69	47.62	MC01	GAAGGAGCTTGAATCACATGG
182	MC_g61ind0237	F	20	60.42	45	MC01	AAGCCCATTTTCTTCCAAGG	235
	MC_g61ind0237	R	20	59.92	45	MC01	CAAAGGCTGCCATTATGGAT
183	MC_g61ind0238	F	20	60.41	40	MC01	CCCTCCAATTTTCGCTTTTT	252
	MC_g61ind0238	R	20	59.96	45	MC01	TTACATGGTCACGACCGAAA
184	MC_g61ind0239	F	25	59.52	40	MC01	TGAATCAGACGGTTATTAGTGTACG	207
	MC_g61ind0239	R	22	59.29	40.91	MC01	GTGAATGGAGATTCAATGTTGG
185	MC_g61ind0240	F	20	59.83	50	MC01	CCATCGACGTGAGACAGAAA	277
	MC_g61ind0240	R	21	60.14	42.86	MC01	TTTGGACGAGCAAAGCTCTTA
186	MC_g61ind0241	F	22	57.8	40.91	MC01	GCAGTATTATGCCTTTCAATCC	240
	MC_g61ind0241	R	20	59.69	45	MC01	GCACGCTCAATATTGTGGAA
187	MC_g61ind0242	F	21	59.96	42.86	MC01	CCCAGAAACAAAGGAAAAAGG	210
	MC_g61ind0242	R	20	59.45	45	MC01	CGAAACGAGAGAGCCAAAAT
188	MC_g61ind0245	F	20	60.68	50	MC01	TTCCTCTTGGGAAGGAAAGC	157
	MC_g61ind0245	R	20	60.4	60	MC01	GTGAGACCCACGGAGAGAGA
189	MC_g61ind0246	F	20	60.05	45	MC01	GCCCACCAATTTTAGGGTTT	224
	MC_g61ind0246	R	20	58.5	50	MC01	CGCGTATTGTGTGTGTATGG
190	MC_g61ind0248	F	20	59.39	50	MC02	TGATCGGCCACTCTACTTGA	193
	MC_g61ind0248	R	21	59.21	42.86	MC02	TTTCGTAGTCCTCGAATTTGG
191	MC_g61ind0249	F	20	59.65	45	MC02	TTTTGATCGTCTGTGCCATC	206
	MC_g61ind0249	R	20	60.9	45	MC02	TGGTGAATATGGTCGCATGA
192	MC_g61ind0250	F	20	58.85	45	MC02	CCACAGGAGCTGAAAATCAA	235
	MC_g61ind0250	R	20	59.69	45	MC02	ATTTTCACAAACCCCACCTG
193	MC_g61ind0251	F	20	60.26	50	MC02	ATGCTTGAAGCCACAGGAAC	249
	MC_g61ind0251	R	20	60.49	50	MC02	CGGTCCAGATCCAAAAACTG
194	MC_g61ind0252	F	20	60.34	50	MC02	CCACCATCACTTTTCCCTTG	198
	MC_g61ind0252	R	22	59.25	45.45	MC02	GGAAAAAGAAGACTTCCCTCCT
195	MC_g61ind0253	F	21	60.08	42.86	MC02	TTGGATCCTTGCAATCTAACG	283
	MC_g61ind0253	R	20	59.96	55	MC02	CAAGGAGTTGGGTCTGGGTA
196	MC_g61ind0254	F	20	59.58	40	MC02	TGAAAAACGAAAGCACGAGA	243
	MC_g61ind0254	R	22	57.94	40.91	MC02	GGAGGAAGTTGAAGACCTTTTT
197	MC_g61ind0255	F	20	59.9	50	MC02	GCGCAGTTACAGTGCATGAT	195
	MC_g61ind0255	R	20	59.98	45	MC02	AGCAAACCGACCATCAAAAC
198	MC_g61ind0256	F	20	59.45	55	MC02	CCTCCTCAGCTGGAACTTGT	339
	MC_g61ind0256	R	20	60.1	55	MC02	GCCCATAGGCAGTCATCAGT
199	MC_g61ind0257	F	20	60.18	40	MC02	ACGTTACACGCAAATGCAAA	229
	MC_g61ind0257	R	20	59.45	45	MC02	ATTGCAAGGGTTGAAGGTGT
200	MC_g61ind0258	F	20	58.11	50	MC02	TGTGGAGCACTTGTATGTGG	184
	MC_g61ind0258	R	20	60.36	45	MC02	ATTGCCAAAGCGAGCATAAG
201	MC_g61ind0259	F	24	59.32	41.67	MC02	CAGTCCATCTCTTTGTCTTGTTTC	217
	MC_g61ind0259	R	18	59.34	55.56	MC02	GTGTGGGGGCCAAAGTTA
202	MC_g61ind0260	F	20	59.84	45	MC02	GGCCAAACATGGAAAACAGT	198
	MC_g61ind0260	R	20	60	55	MC02	GCTTTCCAGCTGTGAGTTCC
203	MC_g61ind0261	F	20	59.16	50	MC02	TTGTACCCACAACCACAACC	203
	MC_g61ind0261	R	20	60.19	50	MC02	GGGGTAAAGCCCATCAAAGT
204	MC_g61ind0262	F	20	60.09	50	MC02	CCCCATTGTGTCCACATACA	199
	MC_g61ind0262	R	20	59.8	45	MC02	ATGGGTGGAACTTTGATTGC
205	MC_g61ind0264	F	20	60.13	55	MC02	CATGCCTCGGTTACCACTCT	209
	MC_g61ind0264	R	20	60.65	50	MC02	CGGGGGAGAAAATTGGTTAG
206	MC_g61ind0265	F	21	59.7	47.62	MC02	CCGGGAAAGGAATAGAAGCTA	202
	MC_g61ind0265	R	20	59.52	50	MC02	CCTGATGGGACTTGTGTCAA
207	MC_g61ind0266	F	20	60.58	50	MC02	TCCAATTGCACTCACCACAC	193
	MC_g61ind0266	R	22	59.01	40.91	MC02	CGAATACCTGACCGTTATTTCA
208	MC_g61ind0267	F	22	59.81	40.91	MC02	CCATCAAAGGGTCATTTTTCTC	199
	MC_g61ind0267	R	20	59.41	45	MC02	TGGTTCAAACAAGAGGCTCA
209	MC_g61ind0268	F	20	60.42	60	MC02	GTGGGGACTTGGACTCACAC	195
	MC_g61ind0268	R	20	60.03	40	MC02	CCCCCAAAAAGAAACCAAAT
210	MC_g61ind0269	F	20	58.35	45	MC02	TTCACCTCTTGCCCAACTAA	256
	MC_g61ind0269	R	20	59.23	45	MC02	ATTTGCGGCTTAGATTACCG
211	MC_g61ind0270	F	20	57.45	40	MC02	AACCAAGCTTGAGGACAAAA	199
	MC_g61ind0270	R	20	59.93	50	MC02	ATCCGACTTCTCCCATGTTG
212	MC_g61ind0271	F	20	59.57	45	MC02	TTACGCTTCAGGTTGGGATT	197
	MC_g61ind0271	R	22	60.05	45.45	MC02	TGGTAAAGTGAGCTCTCGAACA
213	MC_g61ind0272	F	20	61.11	40	MC02	CCGGGAAAATTGAAGGAAAA	233
	MC_g61ind0272	R	20	59.43	50	MC02	TCCCCCAATCCATCTCTCTA
214	MC_g61ind0273	F	22	58.63	50	MC02	GAGGAGAGTGCTATGCTAACCA	215
	MC_g61ind0273	R	20	60.43	45	MC02	GGCGAAGGTTTGGATTCTTT
215	MC_g61ind0274	F	20	60.99	45	MC02	TAACCAAATTGGGCAGCAAG	341
	MC_g61ind0274	R	20	59.52	50	MC02	TGAACCCTGATTGACAGTGG
216	MC_g61ind0275	F	20	59.96	45	MC02	GCTGAGCATGTTTTCGATCA	231
	MC_g61ind0275	R	20	57.97	45	MC02	GCTTTTGAGCCCATAAGTGA
217	MC_g61ind0276	F	21	59.22	47.62	MC02	TCGAGGGAAGGAGTAGGTTTT	175
	MC_g61ind0276	R	21	60.4	47.62	MC02	GACACGGTGAAGGAAATTGTG
218	MC_g61ind0277	F	20	60	40	MC02	AAGAAGCTCCAAAACGCAAA	150
	MC_g61ind0277	R	20	60.04	45	MC02	TTTTGGAGGACGGAATGAAG
219	MC_g61ind0278	F	20	57.29	40	MC02	TGGCAATTATACACCCATGA	276
	MC_g61ind0278	R	20	59.94	45	MC02	GGCCGTCAATTTAAGACCAA
220	MC_g61ind0279	F	20	60.17	45	MC02	CCCGCTAAATCGAGATGAAA	263
	MC_g61ind0279	R	23	58.32	43.48	MC02	CCTTATCTGATCTATTCCCTTGC
221	MC_g61ind0281	F	20	60.99	55	MC02	GCAGTGGCAAGACTCGAAAC	241
	MC_g61ind0281	R	20	60.34	40	MC02	TCATGCTTGGATTGCTCAAA
222	MC_g61ind0283	F	20	60.15	50	MC02	GCGTTTAGGCTTGAAAGCTG	204
	MC_g61ind0283	R	20	59.73	45	MC02	CACGTTGACGAACCTCAAAA
223	MC_g61ind0284	F	21	59.84	42.86	MC02	GCATGATCTTTGGCTTTTCTG	214
	MC_g61ind0284	R	25	60.98	40	MC02	GTGAGACCCACATCTTTATTTGTTG
224	MC_g61ind0285	F	20	60.25	55	MC02	TAGAGCACCAACCCTTCTGG	200
	MC_g61ind0285	R	20	59.69	45	MC02	CTTGCAATCATAGCCAACCA
225	MC_g61ind0286	F	20	59.17	45	MC02	CCCACTTCCTTTTGCTGATT	202
	MC_g61ind0286	R	20	58.09	45	MC02	CCAAATCGTTGTTAGGATGC
226	MC_g61ind0287	F	25	59.44	40	MC02	CACCGGTCATAACTACTAACAACAA	254
	MC_g61ind0287	R	22	59.08	40.91	MC02	GTCTCCAAAGGAAAACATGACA
227	MC_g61ind0288	F	21	59.91	47.62	MC02	GGAGATGAATCATGGTGGCTA	199
	MC_g61ind0288	R	22	57.94	40.91	MC02	TGGGTCGGAAAAACTTACTAGA
228	MC_g61ind0289	F	20	60.98	55	MC02	GCGAGGTGAACTCTCGTTTG	138
	MC_g61ind0289	R	22	57.72	40.91	MC02	AAGGTTGGATCCTGTCTTTACA
229	MC_g61ind0290	F	21	59.77	42.86	MC02	AGAAAAGGCACAGTTCAACCA	198
	MC_g61ind0290	R	20	59.36	45	MC02	AGCTTTGGCGTTCCATAAAG
230	MC_g61ind0291	F	20	59.97	50	MC02	AAAAGAGACGTGGGTGATGG	202
	MC_g61ind0291	R	20	59.62	50	MC02	ACGAGCTCTTTGCTTTCCAC
231	MC_g61ind0292	F	22	59.36	40.91	MC02	TTCAAAGGAAGATCTGTTGCAC	203
	MC_g61ind0292	R	20	59.34	50	MC02	CCTTGCCCATTCTACTTGCT
232	MC_g61ind0293	F	21	59.92	52.38	MC02	GCCTCCTTGTTCTCCCATATC	289
	MC_g61ind0293	R	20	60.03	45	MC02	CAATTGAGAAATCGGCCCTA
233	MC_g61ind0294	F	20	59.93	45	MC02	AATTGGAGCATGGTTCTTGG	203
	MC_g61ind0294	R	21	59.04	42.86	MC02	GCATGATTCAGGTGGAAGTTT
234	MC_g61ind0295	F	20	59.53	55	MC02	TGCAGACTCTCTCCCTTTCC	191
	MC_g61ind0295	R	20	59.55	40	MC02	AAGACCTGCCATTTCCAAAA
235	MC_g61ind0296	F	20	59.66	40	MC02	CGTGATGGCAAAGAAATGAA	200
	MC_g61ind0296	R	20	60.6	55	MC02	AACAGTCAACGCCTCTGCTC
236	MC_g61ind0297	F	20	59.93	50	MC02	CGCTTAAGCCACACGTTACA	398
	MC_g61ind0297	R	20	59.74	45	MC02	ACGCCTTTGACGAAGATTGT
237	MC_g61ind0298	F	20	57.55	45	MC02	TCCATCTTCTGGGATATTGC	190
	MC_g61ind0298	R	20	60.07	45	MC02	CTTGACATTTCGGCTCCATT
238	MC_g61ind0299	F	22	57.66	40.91	MC02	AGCACATTTCTAAATCGAGGAG	336
	MC_g61ind0299	R	20	59.35	45	MC02	AGAAAACCTTTGGCTGAACG
239	MC_g61ind0300	F	20	60.24	55	MC02	GGCTCAGTGGCCGTATTCTA	210
	MC_g61ind0300	R	20	59.99	45	MC02	AGAAGCCCACTCAAGCAAAA
240	MC_g61ind0301	F	20	59.99	50	MC02	GCAGAAGTCATGGTGCTCAA	225
	MC_g61ind0301	R	20	60.44	50	MC02	ACGCACGAAAAGCAAGTAGG
241	MC_g61ind0302	F	22	58.99	40.91	MC02	CAACTAAGCATGCATCAACTCA	217
	MC_g61ind0302	R	23	59.47	43.48	MC02	GCAAACTAAGAGAAAGAGCGAGA
242	MC_g61ind0304	F	20	60.48	50	MC02	GCATGAGGAGGCTCAAAGAA	209
	MC_g61ind0304	R	20	59.54	40	MC02	TGGATTGAAGCAAGAGCAAA
243	MC_g61ind0306	F	19	60.04	47.37	MC02	GTTTGGAAGGGAAGCCAAA	242
	MC_g61ind0306	R	20	60.21	45	MC02	AATTCAACCACCCCAGACAA
244	MC_g61ind0307	F	20	60.17	40	MC02	TGAATGTTGGGGACGAAAAT	194
	MC_g61ind0307	R	21	59.74	52.38	MC02	CAAATCTCTCCCGTGACGTAG
245	MC_g61ind0308	F	20	59.17	45	MC02	TTCAGTTCGTTGTCGGGTAA	198
	MC_g61ind0308	R	20	59.14	50	MC02	AAGAAGAAGGACGGATGTGG
246	MC_g61ind0309	F	22	58.48	40.91	MC02	CGAGTAAATTAAGCGATGTCGT	202
	MC_g61ind0309	R	20	59.63	40	MC02	CGGAATCAAACCCCAATTTA
247	MC_g61ind0310	F	20	60.27	45	MC02	TCGCCAAATGCAGTACGTTA	317
	MC_g61ind0310	R	20	60.15	40	MC02	AACCATATGCGGGATGAAAA
248	MC_g61ind0311	F	21	61.13	47.62	MC02	GGGAAAACACTTTGCTTCTCG	228
	MC_g61ind0311	R	22	57.86	40.91	MC02	TGCCTATCTAATTCCTGTCGAT
249	MC_g61ind0312	F	20	60.5	45	MC02	TGGGCCATAACACTTTGCTT	213
	MC_g61ind0312	R	20	59.85	50	MC02	ATGGCAAGGGGTTTGTAGTG
250	MC_g61ind0313	F	21	60.13	47.62	MC02	GCAAGAAACCTATCACGACCA	346
	MC_g61ind0313	R	20	59.92	45	MC02	TGTGATGCCACCCTTAATCA
251	MC_g61ind0314	F	20	59.01	40	MC02	TGCAAGCATGCACATCTTTA	205
	MC_g61ind0314	R	20	59.53	50	MC02	GGTTGAAAATGGACCGAGAG
252	MC_g61ind0315	F	21	60.23	42.86	MC02	CATTGCAAAACCTACCCATTG	208
	MC_g61ind0315	R	22	58.65	40.91	MC02	GGAAAGTTTTGTGACAACCAAG
253	MC_g61ind0317	F	22	58.73	40.91	MC02	GCATGCATATCGACTAACAACA	379
	MC_g61ind0317	R	20	59.74	55	MC02	GGGGACAGGATGGATAGTGA
254	MC_g61ind0318	F	20	59.94	40	MC02	GCATGCACATCCAAAAATTG	223
	MC_g61ind0318	R	20	59.9	45	MC02	CCATGGGGAAGTTCAAAGAA
255	MC_g61ind0320	F	22	59.48	40.91	MC02	CACACGATGCATCTTTAATTCC	259
	MC_g61ind0320	R	20	60.58	50	MC02	ATGGGCCATTTAGACCACCT
256	MC_g61ind0321	F	20	59.95	55	MC02	CTCGGTACCATCGGATCACT	210
	MC_g61ind0321	R	20	60.85	45	MC02	AAAAGAGCCAAAGCCAAAGC
257	MC_g61ind0322	F	20	59.31	45	MC02	CTCGCCTTCCAACAAGATTT	177
	MC_g61ind0322	R	21	59.82	47.62	MC02	GCCCCAAAAATATCCTACTCG
258	MC_g61ind0323	F	20	60.16	50	MC02	TCATGTGGGTTGTGAGCTGT	279
	MC_g61ind0323	R	20	59.89	45	MC02	TTGATTGGAGTGGACCATGA
259	MC_g61ind0324	F	20	60.69	55	MC02	CCACCTGCACCTTCTTGTTC	266
	MC_g61ind0324	R	20	61.17	45	MC02	CAATGCATCGGCTCAAGTTT
260	MC_g61ind0325	F	24	59.45	41.67	MC02	GGACTTAGATTAAAATGGGCACTC	278
	MC_g61ind0325	R	20	59.86	50	MC02	GCCTTCTGTTTTGCCAACTC
261	MC_g61ind0326	F	20	60.07	40	MC02	CACGAAAGATGCCGAAAAAT	190
	MC_g61ind0326	R	20	59.39	50	MC02	TGTGGTTCAAGACGAGGAGA
262	MC_g61ind0327	F	21	59.27	47.62	MC02	CTCCCAACTCTTCATCCTTCA	213
	MC_g61ind0327	R	20	59.66	50	MC02	ACGCGTGTAAGGCCACTATT
263	MC_g61ind0328	F	27	59.64	44.44	MC02	GCTCAGTAGTTAGAAGGTGAACTAAGC	192
	MC_g61ind0328	R	20	59.43	50	MC02	CCATTTTCCGGTCGTTACTC
264	MC_g61ind0329	F	20	60.09	50	MC02	TGAGGTCATGAGTCCAACCA	203
	MC_g61ind0329	R	21	59.33	42.86	MC02	GGTTGGTGCTCATTTATTTGG
265	MC_g61ind0332	F	20	59.81	50	MC02	CCTGCCTTCATCCTGAAAAG	195
	MC_g61ind0332	R	20	60.26	50	MC02	ACTCTGCAATTGGCAACCTC
266	MC_g61ind0333	F	20	60.15	50	MC02	AGACACCAACCAGGCTTTTG	198
	MC_g61ind0333	R	21	59.86	57.14	MC02	CCCTGAACCCACTCTCTCTCT
267	MC_g61ind0336	F	21	59.92	52.38	MC02	CACTGCTTCGTTTAGGACAGG	225
	MC_g61ind0336	R	20	60.23	40	MC02	AAAATTTTGGCGCTGCTATG
268	MC_g61ind0337	F	20	58.1	40	MC02	ACAACAAAACGAAAGGTGGA	210
	MC_g61ind0337	R	21	59.42	57.14	MC02	CCCTCTTGTTCTCCTCTCTCC
269	MC_g61ind0338	F	21	58.98	47.62	MC02	AGGTTTGAATCTCCCGTACCT	181
	MC_g61ind0338	R	22	57.77	40.91	MC02	CCGTAAAACCACTATTCTTTGG
270	MC_g61ind0339	F	20	59.54	40	MC02	TCGTCGCTGAAGATCAAAAA	193
	MC_g61ind0339	R	20	60.35	55	MC02	TGCAGTGCTACTGGAGCTTG
271	MC_g61ind0340	F	20	60.14	55	MC02	ACAAGTGCATGAGGGCCTAC	178
	MC_g61ind0340	R	23	59.26	43.48	MC02	TGTACACAATAAAGCCACTACGC
272	MC_g61ind0341	F	21	60.39	52.38	MC02	TGATGCCTATCCTAGCTGTGC	197
	MC_g61ind0341	R	22	60.01	45.45	MC02	TCACCACCATTGTTTCTCACTC
273	MC_g61ind0342	F	20	58.88	50	MC02	TATTGCCAGTGCTTCTCACC	198
	MC_g61ind0342	R	20	58.87	50	MC02	CCATCTGAACTACGCTTGGA
274	MC_g61ind0343	F	20	59.94	45	MC02	TCCTTTTGTCTTTGGGGTTG	184
	MC_g61ind0343	R	20	59.65	50	MC02	GCCCCACCAATGGTAGATAA
275	MC_g61ind0345	F	20	60.62	50	MC02	TGAGGTTTGGGTTGAGAGGA	304
	MC_g61ind0345	R	20	59.78	50	MC02	GCAAGAGCATCCAAAGATCC
276	MC_g61ind0346	F	20	59.7	50	MC02	TCAACCAACTCCTTCGGACT	169
	MC_g61ind0346	R	22	59.09	40.91	MC02	TGGTTCATCTTTATCGAGGTTG
277	MC_g61ind0347	F	20	59.9	45	MC02	GGTCTATGCGGATGGAAAAA	173
	MC_g61ind0347	R	20	58.04	40	MC02	TCATATCATTTTCCCGCTGT
278	MC_g61ind0348	F	21	59.35	42.86	MC02	TGCTCCTCCTTTTTATGTTCG	345
	MC_g61ind0348	R	23	59.53	43.48	MC02	GGTAGGTGGTCATTATTGGTTTG
279	MC_g61ind0349	F	20	59.37	45	MC02	GCAAAATCATTCCCCACTTC	198
	MC_g61ind0349	R	20	60.23	50	MC02	GAGAAAACCCACAGCCAAGA
280	MC_g61ind0350	F	20	60.13	50	MC02	CGAGGTTGGTGAAGCGTAAT	211
	MC_g61ind0350	R	21	57.71	42.86	MC02	TGTGGCCCTAACAAATAACAG
281	MC_g61ind0351	F	21	59.98	42.86	MC02	TTTTGAGGACAGAGCAAGGAA	202
	MC_g61ind0351	R	22	60.26	40.91	MC02	CATAAAATCTGCACTGGAGCAA
282	MC_g61ind0352	F	20	59.9	45	MC02	CCCAAATTCTGGTTGAAGGA	216
	MC_g61ind0352	R	20	60.62	50	MC02	TGCCTCCCATGCATAAGACT
283	MC_g61ind0353	F	22	58.29	40.91	MC02	TCAACGTGGTCCTTAAACTTTC	221
	MC_g61ind0353	R	20	59.71	50	MC02	CGACATCATGCACCTGTCTT
284	MC_g61ind0355	F	20	60.09	55	MC02	CCACTAAACCATGGGACCAC	231
	MC_g61ind0355	R	20	59.94	40	MC02	ATGCCATTTCCTTCGTTTTG
285	MC_g61ind0356	F	21	59.23	47.62	MC02	TTTTGGGACAGAGGTAGTTGC	191
	MC_g61ind0356	R	20	60.2	50	MC02	GTGAAAAGGAGGCCATGAGA
286	MC_g61ind0358	F	21	59.71	42.86	MC02	GCCTTATCTTCCTCGCAATTT	224
	MC_g61ind0358	R	22	59.91	40.91	MC02	GGAAATCGAATCTCCAATTCTG
287	MC_g61ind0360	F	25	57.89	40	MC02	CTTAGAACTAAGCAACATGCTATCC	166
	MC_g61ind0360	R	24	60.16	41.67	MC02	TGAGGTTTATGAGGAGAACTGTGA
288	MC_g61ind0361	F	21	59.12	52.38	MC02	CCTGACGTGGTAAACAGTGTG	204
	MC_g61ind0361	R	20	59.01	50	MC02	TGAAGCCTTCTTCCACCTCT
289	MC_g61ind0362	F	20	60.23	50	MC02	AGGGGTGGTGTCGTTTGATA	265
	MC_g61ind0362	R	20	58.42	40	MC02	TCTTTCATCTGCTTCCCAAA
290	MC_g61ind0363	F	21	59.93	42.86	MC02	AAACAAAGTGCGGCTTACTGA	200
	MC_g61ind0363	R	20	59.29	45	MC02	GCCTCAAGACCCAAAAAGAA
291	MC_g61ind0364	F	19	59.94	57.89	MC02	GGACTTCGTCGGAAAGCTC	200
	MC_g61ind0364	R	20	60.32	45	MC02	AAAAACCCCCGAAACAGAAG
292	MC_g61ind0365	F	20	59.9	45	MC02	TTCCAAAGAGTTGGGATTGG	230
	MC_g61ind0365	R	20	59.55	40	MC02	TGAAAAGGGCCAACTTTCAT
293	MC_g61ind0366	F	19	60.39	57.89	MC02	ACAGAACCGCCAGGAGAAG	199
	MC_g61ind0366	R	20	61.05	45	MC02	AAGGCTCAGATGCTGCAAAA
294	MC_g61ind0367	F	21	60.24	47.62	MC02	CACCAGTATTTGCATCCAACC	193
	MC_g61ind0367	R	20	59.98	45	MC02	TTCTCACCACCCACAAAACA
295	MC_g61ind0368	F	20	60.14	55	MC02	ACCAATACGCAGTCCTCGTC	206
	MC_g61ind0368	R	20	60.78	50	MC02	CGCACCAATGTGGGATAAGT
296	MC_g61ind0369	F	20	59.43	50	MC02	AGTCCGGCCATGTACATCTT	193
	MC_g61ind0369	R	20	60.25	50	MC02	ACCATCCTCCACACGACAAT
297	MC_g61ind0370	F	21	59.42	42.86	MC02	GCATTTGTTGGCTAAGCTTGT	162
	MC_g61ind0370	R	22	59.51	40.91	MC02	GCTTCTTTTCATGCTTCCTTTC
298	MC_g61ind0371	F	23	59.85	43.48	MC02	AAAGAGAGATGGTAATGGGGAAG	191
	MC_g61ind0371	R	22	58.58	40.91	MC02	GGGACAATCTTATCATTTGCAG
299	MC_g61ind0372	F	20	59.68	40	MC02	TATGAGCCGCCTTGAATTTT	300
	MC_g61ind0372	R	19	59.89	47.37	MC02	ATTCCAACCCACCACCATT
300	MC_g61ind0373	F	20	59.45	55	MC02	CGACCCAAACCCAACTCTAC	323
	MC_g61ind0373	R	20	60.52	55	MC02	GCCAGTGGATCTTGTGTTCC
301	MC_g61ind0374	F	20	60.41	45	MC02	TTGCCATATTCCCTCTTGGA	290
	MC_g61ind0374	R	20	57	40	MC02	TGCCCAGAATGTATTGATTG
302	MC_g61ind0375	F	20	60.7	40	MC02	CCGTTTGGAACCAAATGAAA	458
	MC_g61ind0375	R	22	58.32	40.91	MC02	AAATGATCGAGAGGAAACAGTG
303	MC_g61ind0377	F	21	59.93	47.62	MC02	GAGGGAAGAATTTGGTTGAGG	175
	MC_g61ind0377	R	20	60.01	40	MC02	TGCCATTGATGATTGAAGGA
304	MC_g61ind0378	F	20	59.62	45	MC02	GGGAAATTGACCCATTCGTA	291
	MC_g61ind0378	R	20	59.59	55	MC02	CGACCAACTCCTACCACACA
305	MC_g61ind0379	F	20	60.2	50	MC02	GGAGGAAACACCCCAAAAGT	171
	MC_g61ind0379	R	20	60.21	50	MC02	CCCCCACATGTTTTGAGTTC
306	MC_g61ind0381	F	20	59.61	60	MC02	CCCACCCCTAAGTAGTGCAG	246
	MC_g61ind0381	R	25	59.41	40	MC02	CCAACCACATTTTAACTACTTCTCC
307	MC_g61ind0382	F	20	59.96	50	MC02	GGCATTGATGGGTACTTGCT	203
	MC_g61ind0382	R	22	58.69	40.91	MC02	TCCTTTTTCCACCTGAGTATGA
308	MC_g61ind0383	F	20	60.17	40	MC02	AAACCCATCAACATCCGAAA	197
	MC_g61ind0383	R	20	60.15	50	MC02	CGGTTTGTGAGTTCCTTCGT
309	MC_g61ind0386	F	20	59.39	45	MC02	GGAACGACAACAATCCACAA	240
	MC_g61ind0386	R	21	58.76	42.86	MC02	CTTGTCCAATTCAGAACGTGA
310	MC_g61ind0387	F	20	59.65	45	MC02	CCCCATAACTTGCCCAAATA	220
	MC_g61ind0387	R	20	60.69	45	MC02	TGCAGCAAAAGATCTCGTCA
311	MC_g61ind0388	F	22	60.44	40.91	MC02	CACCAATAAAAATGGTCCCAAG	179
	MC_g61ind0388	R	20	59.99	45	MC02	TCATGCCAAGAACAAAGCTG
312	MC_g61ind0389	F	20	60.82	50	MC02	ATTGGGGAGGGTCTTCTTGA	192
	MC_g61ind0389	R	23	59.71	43.48	MC02	GCCAACATAAACTTAGCTCGGTA
313	MC_g61ind0390	F	20	60.63	50	MC02	CACATGGGAATTGTGGTCCT	195
	MC_g61ind0390	R	20	59.71	45	MC02	TGTCCAAGCCCACTTCTTTT
314	MC_g61ind0392	F	20	59.74	45	MC02	ACCGCGTCTATGCTCAATTT	169
	MC_g61ind0392	R	25	57.59	40	MC02	CTGACTATAATTTGAGGAGGCATAC
315	MC_g61ind0393	F	20	60.46	40	MC02	TGAATAAAGCGCGAAAAAGC	135
	MC_g61ind0393	R	20	60.99	55	MC02	ACTATGTGGTTCCGCACGTC
316	MC_g61ind0394	F	20	59.83	55	MC02	CAGCCGGATAGAGTTGAAGG	203
	MC_g61ind0394	R	20	60.25	50	MC02	GCGAGGAAGACGTTTTGGTA
317	MC_g61ind0395	F	20	58.93	45	MC02	CTGCACAAATTGGACAGCTT	245
	MC_g61ind0395	R	20	59.5	45	MC02	TCCCACGAACATCTGAATTG
318	MC_g61ind0396	F	20	59.82	50	MC02	AACCAGATTCCACACCAAGG	371
	MC_g61ind0396	R	20	59.31	50	MC02	GGTCCGTGGAAGCTAAGAAA
319	MC_g61ind0398	F	20	60.05	45	MC02	TGGGACGACATGAATGAGAA	337
	MC_g61ind0398	R	20	59.89	50	MC02	CGTCTTCCATGGGATGAGAT
320	MC_g61ind0401	F	21	59.45	42.86	MC02	CCAAGGATTGAAGGAGGTTTT	188
	MC_g61ind0401	R	20	59.56	45	MC02	ATCTTCATCCACCGCAGTTT
321	MC_g61ind0402	F	20	60.32	45	MC02	TGAAGAATTTCGCTCCCTTG	200
	MC_g61ind0402	R	21	58.97	42.86	MC02	TCCAAAGTTGTTCCTGCTTCT
322	MC_g61ind0403	F	20	59.05	50	MC02	ACAGGGGAGCAAAGTTATGG	196
	MC_g61ind0403	R	20	60.22	55	MC02	ACTTAGTTGGGGTGGGGAAG
323	MC_g61ind0405	F	20	59.69	45	MC02	CCAATTCAACACAAGGAGCA	185
	MC_g61ind0405	R	20	59.96	55	MC02	TAGGTGGCCTTAGGGGTCTT
324	MC_g61ind0406	F	22	57.08	40.91	MC02	CTTTCCCTTCCAAATGTCTTAG	152
	MC_g61ind0406	R	20	60.07	45	MC02	CGTTTAGGGAATTGGCAAGA
325	MC_g61ind0408	F	20	59.9	50	MC02	GTGGGGTTTGGAGAGATGAA	236
	MC_g61ind0408	R	21	58.09	47.62	MC02	CGACAACATGTGAAGATAGGG
326	MC_g61ind0410	F	21	57.77	42.86	MC02	CATTTTTCTCCACCTTTCTCC	294
	MC_g61ind0410	R	22	57.3	40.91	MC02	GGGAGGGAAAAATATTTAGAGG
327	MC_g61ind0411	F	20	59.82	50	MC02	GTATGCCACTTCGGAACCAT	220
	MC_g61ind0411	R	21	58.9	42.86	MC02	CAAACCTCAATGTGGATCCTT
328	MC_g61ind0413	F	20	58.87	50	MC02	TATTTGGGCACTGACTCTCG	196
	MC_g61ind0413	R	26	59.68	42.31	MC02	CACAGACTACTCAACTACATTGACCA
329	MC_g61ind0416	F	20	60.02	50	MC02	TCTTCAACAAGCACCTCACG	249
	MC_g61ind0416	R	20	59.81	45	MC02	TCCTTCCAAATCGAAGCTGT
330	MC_g61ind0420	F	20	61.05	50	MC02	CGCTCACATTGGCCTTGTAT	206
	MC_g61ind0420	R	20	60.01	50	MC02	AACGGTACCCACACCAACAT
331	MC_g61ind0422	F	20	59.66	45	MC02	ACCCATCCAACATGTCACAA	210
	MC_g61ind0422	R	20	60.09	50	MC02	GAACGTTTGGTTGGAGAGGA
332	MC_g61ind0424	F	22	60.17	40.91	MC02	TGTTCAAAGCATCGTTACCAAG	195
	MC_g61ind0424	R	21	59.2	47.62	MC02	AGAACATGACAGTTGGCTTCC
333	MC_g61ind0425	F	20	60.35	50	MC02	GAACGCTGCTGATCCCTTTA	199
	MC_g61ind0425	R	20	59.52	50	MC02	TCTACCCTGGAGACCCAAAA
334	MC_g61ind0426	F	21	58.32	42.86	MC02	GCCTCTGGGTATGAAAGAAAA	288
	MC_g61ind0426	R	21	57.83	42.86	MC02	AAAGTCCCAACACGAGAAAGT
335	MC_g61ind0430	F	20	59.98	50	MC02	TCTGCGAGAACTCACCATTG	194
	MC_g61ind0430	R	20	59.37	45	MC02	TGCCCAATCAAAGAGACTCA
336	MC_g61ind0432	F	20	58.96	45	MC02	GGGGGAACTTTTGAATGAGA	259
	MC_g61ind0432	R	23	60.28	43.48	MC02	GCTCCCACAGTAAACATAAACCA
337	MC_g61ind0443	F	21	59.32	47.62	MC02	TGACGAAGGAAGAGTTGAACC	198
	MC_g61ind0443	R	24	59.7	41.67	MC02	TCGAGAACTACAACAACTTCATCC
338	MC_g61ind0444	F	23	60.05	43.48	MC02	CCCCGTAAGAATATGAATTCTCC	357
	MC_g61ind0444	R	22	59.48	40.91	MC02	GGCGTAAATGATGATCTTGTTG
339	MC_g61ind0445	F	22	59.27	40.91	MC02	CGAGTACAACCTCGATTTTTCA	233
	MC_g61ind0445	R	20	60.18	45	MC02	TGGCCTCATTCTTCTTTTGG
340	MC_g61ind0446	F	20	59.88	45	MC02	AGTTTTGTCATTCCGCTGCT	210
	MC_g61ind0446	R	20	60.7	50	MC02	GCGGCTGCACATGTGTAATA
341	MC_g61ind0448	F	21	60.02	47.62	MC02	GGCCTAACTTCAACCACACAA	200
	MC_g61ind0448	R	20	60.41	55	MC02	CCAAGGGCCCTAGCCTATAA
342	MC_g61ind0450	F	20	59.73	55	MC02	CGGAGAACGGTATCGCTTAC	207
	MC_g61ind0450	R	20	60.5	50	MC02	CCACCAGTTCCATCTTTTGC
343	MC_g61ind0451	F	20	61	45	MC02	CAGGGCATCAAATCAAGCAT	244
	MC_g61ind0451	R	20	60.37	45	MC02	GCTATGCAAAAGCGTCGAAT
344	MC_g61ind0453	F	20	60.16	45	MC02	TGGAGAGGAAAATCGAATGC	202
	MC_g61ind0453	R	20	59.98	45	MC02	TTGTGGTCCAAACCTGACAA
345	MC_g61ind0456	F	20	59.85	50	MC02	CACCATGGTCACCAACAAAG	197
	MC_g61ind0456	R	20	59.52	40	MC02	TGTTTGGTTGCATGATGTGA
346	MC_g61ind0459	F	20	59.94	45	MC02	AGTTTCCATTGAGCCCCTTT	143
	MC_g61ind0459	R	21	60.1	47.62	MC02	CACACCTCTTCAAATCCCTGA
347	MC_g61ind0460	F	21	59.86	47.62	MC03	GACATGCTGCCTTATTTCTCG	201
	MC_g61ind0460	R	20	59.89	45	MC03	TTGCAGCACAAACCTGAAAC
348	MC_g61ind0462	F	21	59.2	47.62	MC03	AGTTGGGTGAGTTTCTCATGC	300
	MC_g61ind0462	R	20	59.72	45	MC03	ACATGTGAGCGTGAAATTCG
349	MC_g61ind0467	F	20	60.26	45	MC03	GTCAAAAAGCTTGCGTGGAT	179
	MC_g61ind0467	R	20	60.14	40	MC03	TATTTTCCATTGCGGGGTTA
350	MC_g61ind0468	F	20	59.39	50	MC03	GAATGGCTATCCCTTGTTGG	140
	MC_g61ind0468	R	20	59.97	45	MC03	AAAACCAATGTGCAGGGAAG
351	MC_g61ind0470	F	21	59.08	47.62	MC03	TCCCTAAGTTTGGAGTTGGTG	241
	MC_g61ind0470	R	20	59.19	50	MC03	CGGTTGAGGAGGCAAGTATT
352	MC_g61ind0472	F	20	60.03	50	MC03	TGTCCATGTGCGTGTGTATG	255
	MC_g61ind0472	R	22	58.39	40.91	MC03	TTCTCACATATGTCCTCCCAAT
353	MC_g61ind0473	F	22	60.04	40.91	MC03	TGTAGCTGCAAAATGCCTTAGA	251
	MC_g61ind0473	R	20	59.92	45	MC03	CATCCCTTATGCAAGCCAAT
354	MC_g61ind0474	F	20	59.77	50	MC03	CCCATAGATGCCAGAATGGT	259
	MC_g61ind0474	R	20	60.11	45	MC03	AACCATTGAAGGTTCGCTTG
355	MC_g61ind0478	F	20	60.1	45	MC03	AGCCATGACCGCTAAAATTG	198
	MC_g61ind0478	R	20	58.98	40	MC03	TTTCAACCATGGCAGAACAT
356	MC_g61ind0479	F	20	60.2	45	MC03	ATGGGAACGACATCAATCGT	208
	MC_g61ind0479	R	20	60.12	45	MC03	GCATGACAAAGGCAAGGTTT
357	MC_g61ind0480	F	20	60.43	40	MC03	TTCCCTCATTTACGGCAAAA	205
	MC_g61ind0480	R	20	59.5	45	MC03	GATCTGCCAATGGTCACAAA
358	MC_g61ind0481	F	20	59.01	45	MC03	TTCATGGGGAGAGATTCACA	209
	MC_g61ind0481	R	20	59.04	40	MC03	CCTTTCCTTTTTGGTTTGGA
359	MC_g61ind0482	F	20	60.62	40	MC03	TCTTGCAAAATGGCCAAAGT	303
	MC_g61ind0482	R	22	59.14	40.91	MC03	TGGTTAAACGACACTTCACACA
360	MC_g61ind0483	F	20	60	45	MC03	GCTGAATGAACGTGCAAGAA	246
	MC_g61ind0483	R	23	60.24	47.83	MC03	TCCCTCGGTTTACTCTTTCTCTC
361	MC_g61ind0484	F	20	59.77	50	MC03	TGAAGGAGGAGTTGGAGGAA	210
	MC_g61ind0484	R	20	59.82	40	MC03	GCATTTGCTCGTCATTTTCA
362	MC_g61ind0485	F	21	58.54	52.38	MC03	GGTCCTGCGATCTATTGTACC	294
	MC_g61ind0485	R	22	58.03	40.91	MC03	GCTATTGATGTTTTGAGCTTCC
363	MC_g61ind0488	F	21	59.55	42.86	MC03	AATTTCGCTCGTGCTAGTTTG	159
	MC_g61ind0488	R	20	58.27	40	MC03	ATGAAAATGCATGTCCCAAC
364	MC_g61ind0493	F	20	59.41	50	MC03	TCACCAGGTACGTGGATTTG	242
	MC_g61ind0493	R	20	59.94	45	MC03	AACCTTCAAAAGGCCCTCAT
365	MC_g61ind0495	F	22	60.3	45.45	MC03	TCGTGAACTATGCTCAAGTTGG	203
	MC_g61ind0495	R	20	60.54	50	MC03	CATCATGTCCCCATCCCTTA
366	MC_g61ind0498	F	20	60.06	50	MC03	TAGGCGCAATAGGGTGAATC	210
	MC_g61ind0498	R	20	60.56	50	MC03	CTAAACCCCCACCTTTTTGG
367	MC_g61ind0499	F	25	61.24	40	MC03	GCACTACAACAATTAAGGGTTTTCC	195
	MC_g61ind0499	R	20	60.17	55	MC03	ACGTGGGCAAGTTACTGAGG
368	MC_g61ind0503	F	20	58.12	45	MC03	TCAGCTGATTTACGCTTTCC	261
	MC_g61ind0503	R	20	59.83	45	MC03	GGAATTCGATCCCATCAAGA
369	MC_g61ind0510	F	21	59.98	42.86	MC03	TTGTTCCTCTCCTTGCTCAAA	158
	MC_g61ind0510	R	25	60.55	40	MC03	GGTCTAATCGGCCTATTTTTACTTG
370	MC_g61ind0513	F	20	60.01	50	MC03	CGACGCGAGAAGTGACATTA	220
	MC_g61ind0513	R	20	59.95	45	MC03	CGATGGCGGTTGCTATAAAT
371	MC_g61ind0514	F	21	59.91	42.86	MC03	GGCCGATCAATTCATTGTAGA	197
	MC_g61ind0514	R	20	58.84	50	MC03	CACCGTAAAAGTCGGTGCTA
372	MC_g61ind0515	F	20	59.7	45	MC03	ACGCTCGAGGAATGTGATTT	194
	MC_g61ind0515	R	20	60.24	55	MC03	GAGTCCTTAGGCCGCACATA
373	MC_g61ind0516	F	23	60.04	43.48	MC03	GCATTGGAAACGTTATACTGAGC	243
	MC_g61ind0516	R	20	60.11	50	MC03	GGTTGAGCGGAACTTGGTAA
374	MC_g61ind0519	F	20	60.07	45	MC03	AGGTGAAGATTTCGGCCTTT	185
	MC_g61ind0519	R	20	59.6	50	MC03	GCGTCTTGATTGCTTGTGAG
375	MC_g61ind0524	F	20	60.33	45	MC03	TGATCATGAGCATCGGCTTA	263
	MC_g61ind0524	R	20	59.81	50	MC03	TCCCTCTCGGTAAAGTCGAA
376	MC_g61ind0525	F	19	59.35	47.37	MC03	GCCATGGAATGCCGTATTA	195
	MC_g61ind0525	R	20	60.36	45	MC03	CCATTTGCAGCGAGCTATTT
377	MC_g61ind0526	F	21	60.71	52.38	MC03	GCATGTGGAAGAGTGTCTTGG	300
	MC_g61ind0526	R	20	60.95	40	MC03	GCATTCTTTGCCAAATTCCA
378	MC_g61ind0528	F	20	59.8	45	MC03	TCATGGAGCAAATGAGAACG	200
	MC_g61ind0528	R	20	59.79	45	MC03	CGAAATCCTGTTCCCACAAT
379	MC_g61ind0529	F	20	59.21	50	MC03	GAAGAACGATCCTCCCTGAA	204
	MC_g61ind0529	R	20	58.97	45	MC03	GGAGGGGATGCATTTTTCTA
380	MC_g61ind0532	F	20	60.35	55	MC03	CACAGCACAACCCACTGAAG	232
	MC_g61ind0532	R	20	60.63	45	MC03	TGGGGAGGGAAAGATTTCAT
381	MC_g61ind0534	F	20	59.95	40	MC03	AAAGTTGAGGGGCGAAAAAT	206
	MC_g61ind0534	R	20	60.78	50	MC03	CTCACGACCACCATGGAAAT
382	MC_g61ind0535	F	22	60.4	40.91	MC03	GCTTTGCATATGCTGAACTCAA	248
	MC_g61ind0535	R	21	59.49	42.86	MC03	GGGAGAGTTTTATTGGCGTTT
383	MC_g61ind0538	F	20	59.62	45	MC03	TAAATGCGGGGGATATTGTC	233
	MC_g61ind0538	R	20	60.25	60	MC03	GTACGACGTGTGGGGATAGG
384	MC_g61ind0539	F	20	60.22	40	MC03	GCATTTCGCGACATTTTTCT	301
	MC_g61ind0539	R	20	58.62	40	MC03	TGTCCATGCATCAAACTCAA
385	MC_g61ind0541	F	22	58.69	40.91	MC03	CCCCCAAAATTTAGCATATACC	322
	MC_g61ind0541	R	21	60.21	42.86	MC03	TGGGTAGTGGGAAACAAATCA
386	MC_g61ind0542	F	20	59.82	50	MC03	AGTCCACATTTCACCCCTTG	231
	MC_g61ind0542	R	20	60.93	55	MC03	CTTGTGCGTGTGTGTGTGTG
387	MC_g61ind0544	F	20	60.27	55	MC03	GGAGCACCTGGCTACGTTTA	208
	MC_g61ind0544	R	20	59.94	45	MC03	TTTCTGTTGGTTCCCTTTGG
388	MC_g61ind0545	F	20	59.25	50	MC03	GCTCGCTTTAACGAGGAAAG	185
	MC_g61ind0545	R	20	60.04	50	MC03	GGGTCGATTCAATGCCTCTA
389	MC_g61ind0546	F	20	59.73	45	MC03	TTTGCAGCTTTATGGTGTGG	218
	MC_g61ind0546	R	20	60.43	45	MC03	TTTTGTGTGCAACCGAGAGA
390	MC_g61ind0548	F	20	59.78	50	MC03	TCCTGTGGTAGGGAAATTGG	204
	MC_g61ind0548	R	20	60.13	50	MC03	GGGTTTTGGCGTAGCTTACA
391	MC_g61ind0549	F	20	60.11	50	MC03	GTACCGGCCAAAGTCTCAAA	201
	MC_g61ind0549	R	20	58.79	55	MC03	GGCAGGTCCTTTCTGTTAGG
392	MC_g61ind0550	F	22	60.02	50	MC03	GGTTCAAGACTGGAAACACTCC	200
	MC_g61ind0550	R	20	59.73	50	MC03	ACCTTGACGCTCACTCCATT
393	MC_g61ind0551	F	20	60.55	55	MC03	GCACCTAGGGTGACAAAACG	204
	MC_g61ind0551	R	20	59.55	45	MC03	GGGAGCAAACAAATCCAAAG
394	MC_g61ind0552	F	22	59.2	40.91	MC03	TGTCATAGTTGCACTTCATCCA	200
	MC_g61ind0552	R	20	59.25	40	MC03	AGGGATGGTTCATGCAATTT
395	MC_g61ind0553	F	20	60.16	50	MC03	TGGTTCATGTGGCTGTGTCT	192
	MC_g61ind0553	R	21	58.51	42.86	MC03	CAAATTTCGTGTGTGTGTGTG
396	MC_g61ind0554	F	23	58.55	43.48	MC03	TCTAGTCTTCGGGAAGTCTTCAT	218
	MC_g61ind0554	R	20	59.8	40	MC03	CAAACCCAATAAAGCCCAAA
397	MC_g61ind0555	F	20	60.07	45	MC03	TTTACTGCCAATCGGAAAGG	228
	MC_g61ind0555	R	21	59.46	42.86	MC03	CCCATTTGACTCTTTGGTTTG
398	MC_g61ind0556	F	22	58.76	40.91	MC03	TGTCCATACCAAAGCCTAGAAA	250
	MC_g61ind0556	R	20	59.4	55	MC03	CGAGAATGGAGACCGACTCT
399	MC_g61ind0557	F	20	59.9	50	MC03	CACTGTACGAGCGGACAAAA	213
	MC_g61ind0557	R	22	60.16	45.45	MC03	GACACGGATCACTTGACTTTCA
400	MC_g61ind0558	F	22	57.03	40.91	MC03	TCTCACATTACAAGCAAACCTC	203
	MC_g61ind0558	R	23	60.03	47.83	MC03	CGAATCTCTACCCATACTCGTTG
401	MC_g61ind0559	F	20	58.12	40	MC03	TTCCTCAAGTTTTCCATCCA	178
	MC_g61ind0559	R	21	59.99	47.62	MC03	TTCCTTTGTGGTGGCTACATC
402	MC_g61ind0560	F	20	59.94	50	MC03	CATGCGGTATTGGAGGCTAT	236
	MC_g61ind0560	R	22	58.76	40.91	MC03	GAGAACATCCCATGTAAATCCA
403	MC_g61ind0561	F	20	59.96	45	MC03	TCATGGTACGTTTTCCGTCA	180
	MC_g61ind0561	R	20	59.9	50	MC03	TGAGTTTGATCCCCACCTTC
404	MC_g61ind0562	F	20	60.01	45	MC03	CATCTCCTCCCGAAAATCAA	258
	MC_g61ind0562	R	20	60.17	50	MC03	CCATCCAACCTGTTCATTCC
405	MC_g61ind0563	F	20	59.61	50	MC03	CGAGTTGGCAAACCCTTAAC	315
	MC_g61ind0563	R	20	60.44	50	MC03	GCCCAAAAGGAGAGTGGATT
406	MC_g61ind0564	F	20	60.57	45	MC03	TGCACCTTGTTTCTCAAGCA	205
	MC_g61ind0564	R	20	61.83	40	MC03	GGCATGGCCCAAAAATTAAA
407	MC_g61ind0565	F	20	60.39	55	MC03	CCCTCTCCCTCCCTTCATTA	201
	MC_g61ind0565	R	22	57.12	45.45	MC03	CTTGAGGTACTTACCCCATGAT
408	MC_g61ind0566	F	20	58.53	40	MC03	CCAACCCATAGCAAACAAAA	251
	MC_g61ind0566	R	20	60.27	50	MC03	CGCACTTCCATGCCTACTTT
409	MC_g61ind0567	F	20	58.2	45	MC03	TCCCAAGTAGGTCGTTTTCA	201
	MC_g61ind0567	R	20	59.82	40	MC03	GGAAACGACCCAAAACAAAA
410	MC_g61ind0568	F	20	59.37	45	MC03	TGGTCAGGATTGAGCTTGAA	221
	MC_g61ind0568	R	19	60.17	42.11	MC03	GAAAAGCGAACCCGAAAAA
411	MC_g61ind0569	F	21	59.58	47.62	MC03	CATGGGCAACATGTACTCTCA	211
	MC_g61ind0569	R	21	57.94	42.86	MC03	GTTTGACTCATTCAGCTTCCA
412	MC_g61ind0570	F	20	60.13	45	MC03	GGAAAATCGAATTGGGTCCT	239
	MC_g61ind0570	R	20	60.16	50	MC03	TCCTCAGGCTTTCATCATCC
413	MC_g61ind0571	F	20	59.45	45	MC03	ATTTCAACTGCACCTGCTCA	197
	MC_g61ind0571	R	21	59.79	42.86	MC03	GGCAGGATAAAAGGAAATTGG
414	MC_g61ind0572	F	20	59.98	40	MC03	TCCAATGGGGGCATAAATAA	225
	MC_g61ind0572	R	24	59.83	41.67	MC03	AAACGTCCATGTGATAGGTAGACA
415	MC_g61ind0573	F	21	59.24	52.38	MC03	TCCTCACCTGATGGAACTCTC	301
	MC_g61ind0573	R	21	59.09	42.86	MC03	GCAAACAAGTTCCACATTCCT
416	MC_g61ind0575	F	20	60.21	50	MC03	GGGGTTGCTTGCTTATCTGA	242
	MC_g61ind0575	R	20	59.45	50	MC03	AGGTTGGGACTAAACGGTCA
417	MC_g61ind0576	F	20	60.3	50	MC03	ACTTGTCCTGCCAAAAGCAC	184
	MC_g61ind0576	R	20	59.5	45	MC03	GTTCATCCCACATGCAAGAA
418	MC_g61ind0577	F	20	60.42	55	MC03	GCAGCATGTCCCTCTTCACT	227
	MC_g61ind0577	R	20	59.48	50	MC03	AGTGAAGCAAAGCCCAAGTC
419	MC_g61ind0578	F	20	59.97	45	MC03	AGGCCTTTTGGCTTATGGTT	217
	MC_g61ind0578	R	22	59.47	50	MC03	GAGAAGGAAGAGATGGAAGTGC
420	MC_g61ind0579	F	20	59.96	50	MC03	CACATCGGTCAAATCACCAG	199
	MC_g61ind0579	R	19	60.6	52.63	MC03	CTTCCGAAGCGAGGAGAAA
421	MC_g61ind0581	F	20	60.03	50	MC03	TCGAGCTACTGCAAAGCAGA	192
	MC_g61ind0581	R	20	59.96	45	MC03	TTTGTCATCGCTGCATTCTC
422	MC_g61ind0582	F	21	59.67	42.86	MC03	CCCACAAATATCCTCCAAACA	207
	MC_g61ind0582	R	20	59.19	50	MC03	GCAAAGGTTCAACTCCCAGT
423	MC_g61ind0584	F	20	60.06	50	MC03	ACCGCAACAGCTGAGAGTTT	203
	MC_g61ind0584	R	20	59.57	45	MC03	TCCGCCATTAGGTTGTTTCT
424	MC_g61ind0589	F	20	57.99	40	MC03	CATCATTACGGCATTTCACA	204
	MC_g61ind0589	R	21	60.79	42.86	MC03	GGATCAAATTTGGCCTCAAAG
425	MC_g61ind0590	F	21	60.26	52.38	MC03	CGTGTAGGAGTGGAGATCGAA	278
	MC_g61ind0590	R	20	59.8	45	MC03	GATGTGGATTGGGTTTGCTT
426	MC_g61ind0591	F	20	60.24	50	MC03	TGACGTCCCAAAGCTAAAGG	209
	MC_g61ind0591	R	21	59.97	42.86	MC03	TCGAACGAGCATAAAAGGAGA
427	MC_g61ind0592	F	20	59.53	50	MC03	GGAAACGGAACGTGATTCTC	201
	MC_g61ind0592	R	22	57.21	40.91	MC03	AAAGCACAGTGTTTCTGTTCTG
428	MC_g61ind0593	F	20	60.05	45	MC03	GGCATTTTGAGGTTGGAGAA	199
	MC_g61ind0593	R	20	60.12	50	MC03	GTGGTCGGTCAGCTTCAAAT
429	MC_g61ind0594	F	20	60.49	45	MC03	ATTGAAGCAGCCATCACCAT	193
	MC_g61ind0594	R	20	60.13	50	MC03	ATCCCCCACTCATTTCCTTC
430	MC_g61ind0595	F	22	59.99	50	MC03	CCTGTCTCAAGAAAGGAGGAGA	199
	MC_g61ind0595	R	22	59.93	45.45	MC03	TGCTACCCAAGGGTACTGTTTT
431	MC_g61ind0596	F	20	59.74	50	MC03	TCCGAGCAAAGTGAGTAGCA	197
	MC_g61ind0596	R	21	59.92	42.86	MC03	TTCAGGATCATTTCCAGGTTG
432	MC_g61ind0598	F	20	60.4	55	MC03	CACCCCCACTTCACAAACTC	205
	MC_g61ind0598	R	20	60.3	45	MC03	GCATTTGGAACCCCTTTCTT
433	MC_g61ind0599	F	20	60.6	45	MC03	GTGCCAAAAATGGGGTTGTA	234
	MC_g61ind0599	R	20	59.96	50	MC03	GCAGGACATGGGCAAGTTAT
434	MC_g61ind0600	F	20	59.84	45	MC03	AACGGGGTTGGCTTCTAAAT	217
	MC_g61ind0600	R	20	58.97	45	MC03	TCCCTTCAACATTCCGTACA
435	MC_g61ind0601	F	20	59.55	50	MC03	TCCACTTCTCACCAGAAGCA	229
	MC_g61ind0601	R	20	59.98	55	MC03	CTCAGCAACCAAAGGAGGAG
436	MC_g61ind0602	F	25	59.82	40	MC03	CCATAATTTCTCTCAAACTCTCAGC	189
	MC_g61ind0602	R	20	60.61	45	MC03	ACTTTGCAGAAGCATGCACA
437	MC_g61ind0603	F	21	59.27	47.62	MC03	CTTCCCATCTCAAAGTCCTCA	240
	MC_g61ind0603	R	19	59.92	52.63	MC03	GGGATGAAGGTGGCTTTGT
438	MC_g61ind0604	F	20	60.2	40	MC03	TGCAACATCGATTTCAAGGA	210
	MC_g61ind0604	R	20	60.8	55	MC03	CCTCCGCACTGTTATTGAGC
439	MC_g61ind0605	F	20	59.94	45	MC03	GCGAACACCAGATCCAATTT	321
	MC_g61ind0605	R	20	58.83	50	MC03	TCGCTCGCACTACACTTTCT
440	MC_g61ind0606	F	20	60.47	50	MC03	GGTGAAGCGAATCCATGAAC	241
	MC_g61ind0606	R	20	60.11	50	MC03	CCATGTGTGGCCTTCTTCTT
441	MC_g61ind0607	F	20	59.65	40	MC03	ATTCCGAAAGAAAGCATCCA	207
	MC_g61ind0607	R	20	59.41	50	MC03	GCCCCAAAAACAGAGAGAGA
442	MC_g61ind0608	F	21	58.37	42.86	MC03	TCTCGGCTCTAAGCTTCAAAT	321
	MC_g61ind0608	R	20	59.77	45	MC03	ATGACGAAAAGGGGGAGATT
443	MC_g61ind0611	F	20	59.6	45	MC03	AAATCCCGTTGCAAGACTGT	284
	MC_g61ind0611	R	23	59.37	43.48	MC03	GGTTAGACTTCTATGCGTTTTGC
444	MC_g61ind0612	F	20	60.2	50	MC03	GGGTGCAAATCCAGAAGAGA	218
	MC_g61ind0612	R	21	60.05	52.38	MC03	GAGCCAGTCTTGCAACTTGTC
445	MC_g61ind0614	F	20	59.87	50	MC03	CCAGTTGGAGCACAAGAACA	347
	MC_g61ind0614	R	20	60.19	45	MC03	GGCCAATCGAGAAAGAACAA
446	MC_g61ind0615	F	20	60.74	50	MC03	CCGGGAGAACCAACACATTA	197
	MC_g61ind0615	R	20	59.43	50	MC03	ATCTAACCGTCGTCGGATGT
447	MC_g61ind0616	F	20	58.69	45	MC03	GGGTCCCAATCTCACAATTT	232
	MC_g61ind0616	R	20	59.84	55	MC03	CCTACACGTGGACCTTGGAT
448	MC_g61ind0617	F	20	59.94	50	MC03	GAGTGGTTTGGTCCTTTGGA	318
	MC_g61ind0617	R	23	60.5	43.48	MC03	CCTGCATTCTACTTAATGGCGTA
449	MC_g61ind0618	F	23	59.77	47.83	MC03	TGTTACTCCTCTCCTCCTTCCTT	249
	MC_g61ind0618	R	20	60.1	50	MC03	ATCGAGGCAGAGAAACGAGA
450	MC_g61ind0620	F	19	59.89	47.37	MC03	GGGATGATTTCGGCAACTT	251
	MC_g61ind0620	R	20	60.18	40	MC03	TGGGAAAATTTCTGCTTTCG
451	MC_g61ind0622	F	20	59.65	55	MC03	CCATAGCTCGATTCCACCTC	310
	MC_g61ind0622	R	22	60.34	40.91	MC03	TGGATCTACCGCACATAATTCA
452	MC_g61ind0623	F	20	59.96	50	MC03	CCCCTAAACTTCGTTGTCCA	184
	MC_g61ind0623	R	20	58.72	45	MC03	CGTGGCTCATCCTTGAAATA
453	MC_g61ind0624	F	20	60.05	55	MC03	GGGTGGTTATTGAGGGAGGT	163
	MC_g61ind0624	R	20	61.15	45	MC03	ATGGGATTGGTGGGGTTTTA
454	MC_g61ind0625	F	20	59.85	50	MC03	GCTTCCTCGTCACTTTTTGG	366
	MC_g61ind0625	R	20	59.45	50	MC03	GCTCTCCCAACTTGGCTAAA
455	MC_g61ind0626	F	21	59.77	42.86	MC03	AAGGGCTCAAAGTGTTGTTGA	270
	MC_g61ind0626	R	20	59.14	45	MC03	TCAGTTGCAATGTGGGACTT
456	MC_g61ind0627	F	20	60.09	50	MC03	CCTAACGGAGGCGATAAACA	209
	MC_g61ind0627	R	20	59.41	55	MC03	GTTGAACCTCCCCTGCATAC
457	MC_g61ind0628	F	23	59.96	43.48	MC03	TGGACTAAACCCATGATATGACC	309
	MC_g61ind0628	R	20	58.7	55	MC03	CCAGCATAGGCAGCACTTAG
458	MC_g61ind0629	F	20	59.4	55	MC03	ATGCAGGAAGGGAGAGTGAG	370
	MC_g61ind0629	R	22	57.28	40.91	MC03	TCGATTACACGTTACCTAACCA
459	MC_g61ind0630	F	20	59.95	60	MC03	GGAGCCCTCTCTCCTCTTGT	221
	MC_g61ind0630	R	20	58.72	45	MC03	CCCTTGATACGAATGCTTCA
460	MC_g61ind0631	F	20	58.82	40	MC03	TGTCAAATGGGTCGTTGAAT	298
	MC_g61ind0631	R	20	59.95	60	MC03	GATGACACGGCCTCTCTCTC
461	MC_g61ind0632	F	22	60.1	40.91	MC03	GCTTCTTTTGGAAGGCATATTG	300
	MC_g61ind0632	R	24	59.06	41.67	MC03	CCGTGGTATATTAAGCTATGTTGC
462	MC_g61ind0633	F	20	60.12	50	MC03	CACGCCACTTTCACATCATC	201
	MC_g61ind0633	R	20	59.48	50	MC03	GCGGACTCGCTTTCTGTTAT
463	MC_g61ind0634	F	20	60.25	55	MC03	CTAGTTTGCAGGGAGGGTGA	202
	MC_g61ind0634	R	20	59.8	55	MC03	GGGTTTTTAGGGGTGAGGAG
464	MC_g61ind0635	F	20	59.37	55	MC03	GCCTCCCATCATACAACTCC	200
	MC_g61ind0635	R	20	59.35	50	MC03	GCCACAAGCACATGCTTTAC
465	MC_g61ind0636	F	20	58.75	40	MC03	TTCAAAGTTCGCATTTCCAC	467
	MC_g61ind0636	R	22	60.31	40.91	MC03	GCATGTTAAGGAAAATCCCAGA
466	MC_g61ind0637	F	20	59.5	45	MC03	GCCTCTTTCTTTTGCGTGTT	207
	MC_g61ind0637	R	21	60.14	42.86	MC03	GGCAAAAAGAAACTGACACCA
467	MC_g61ind0638	F	20	60.01	50	MC03	GCCACATGTTCCTTTGTGTG	214
	MC_g61ind0638	R	21	57.88	42.86	MC03	CCCTTCTATTTTGCCTTTGTC
468	MC_g61ind0639	F	22	57.75	40.91	MC03	TTGGTGTCAATTATCACAGAGC	187
	MC_g61ind0639	R	21	58.96	42.86	MC03	CCTATTGCAAAGTCCATGGTT
469	MC_g61ind0640	F	20	59.55	40	MC03	AATCGGCCGTCTGATAAAAA	175
	MC_g61ind0640	R	20	59.59	55	MC03	TGACCGGTTCAGGTGTAGTG
470	MC_g61ind0641	F	20	59.84	45	MC03	TGAGCTTTCAAATCCACACG	198
	MC_g61ind0641	R	20	60.12	50	MC03	CTTGCGTCATGATGGTTGAC
471	MC_g61ind0642	F	20	58.84	45	MC03	ACTCGTTCAGGGCTGTTTTT	299
	MC_g61ind0642	R	20	59.87	55	MC03	CCACACCACAACCGTAGATG
472	MC_g61ind0645	F	20	59.93	45	MC04	CCAAATGGAGGTTGCTGAAT	205
	MC_g61ind0645	R	22	58.51	40.91	MC04	CTGAAAACCATAGAAAGCCTGA
473	MC_g61ind0646	F	22	59.24	40.91	MC04	CAACAACGATTCATCTTCTCGT	191
	MC_g61ind0646	R	20	60.1	50	MC04	GCGCACAACCTGGATATTCT
474	MC_g61ind0647	F	20	59.59	50	MC04	TACTACCCTGCCCTGCATTT	198
	MC_g61ind0647	R	20	59.79	45	MC04	ATGGTTCCAATTCCGAACAG
475	MC_g61ind0648	F	20	59.65	45	MC04	CCTTATGGGTTGCCCATTTA	189
	MC_g61ind0648	R	20	59.15	50	MC04	ATCCGATCGAGGTAGTTTCG
476	MC_g61ind0649	F	20	59.03	45	MC04	GCAATGCTCTCTTGCAATGT	220
	MC_g61ind0649	R	24	59.92	45.83	MC04	TTGAAAGAAGCCTCTCTCTCTCTC
477	MC_g61ind0650	F	21	59.3	47.62	MC04	TGGGGTAGTAATTGGAGGTCA	190
	MC_g61ind0650	R	20	60.32	50	MC04	GGAATTCCGTAGGGCACTTT
478	MC_g61ind0651	F	20	59.62	45	MC04	CATGGGAGGCCCATTTAATA	193
	MC_g61ind0651	R	20	60.66	50	MC04	ACGTGCAGCAGCAAAGTACA
479	MC_g61ind0652	F	20	59.6	45	MC04	ACGCTTGATTTCTTCGCTTC	234
	MC_g61ind0652	R	20	59.72	45	MC04	TCTCAGCTGCCACAAAAGAA
480	MC_g61ind0653	F	20	60.12	45	MC04	CCCATTCATTTTCCCCTCTT	179
	MC_g61ind0653	R	20	59.96	45	MC04	CATTACGCCAAATCGAACCT
481	MC_g61ind0654	F	21	60.35	47.62	MC04	CATCAAATCGGCATACTACGG	184
	MC_g61ind0654	R	18	59.86	55.56	MC04	GGATGGCCCACTCCTTTT
482	MC_g61ind0655	F	20	60.05	45	MC04	CGATAGGGCGACGATAAAAA	196
	MC_g61ind0655	R	20	59.26	45	MC04	GGGGAGTTTTTGTCATTTGG
483	MC_g61ind0656	F	21	60.1	47.62	MC04	CACCATAAAACCTCCCCACTT	206
	MC_g61ind0656	R	21	59.94	47.62	MC04	TCAGAATCACCATTCCTACCG
484	MC_g61ind0657	F	22	57.63	40.91	MC04	AGGAGAATAAACTGAGGGCTTT	257
	MC_g61ind0657	R	20	60.07	50	MC04	GAAAGGAATGGACAGCGGTA
485	MC_g61ind0658	F	20	59.25	40	MC04	TGAAAGATGGTTCCAAAGCA	212
	MC_g61ind0658	R	22	60.6	40.91	MC04	TGAACCTAACCCGTGGTTAAAA
486	MC_g61ind0659	F	20	57.99	40	MC04	TCATGATTTCGTGGGTTCTT	362
	MC_g61ind0659	R	20	59.27	45	MC04	TGCGGACTAACCATTCTCAA
487	MC_g61ind0660	F	19	59.92	52.63	MC04	GGCCCTTTTCCAACCACTA	196
	MC_g61ind0660	R	25	59.23	40	MC04	TCCCTCTCAATTTATCGTAGTCTTC
488	MC_g61ind0661	F	22	57.48	40.91	MC04	TCATTGGTCAAGAAGACTACGA	260
	MC_g61ind0661	R	20	60.01	45	MC04	AAATGGGTGCTGACACACAA
489	MC_g61ind0662	F	21	59.44	42.86	MC04	TGGACCAGGTTGTCAGATTTT	195
	MC_g61ind0662	R	21	59.56	47.62	MC04	TGGAATCTATGTCTGCCCTGT
490	MC_g61ind0664	F	21	60.39	52.38	MC04	CACCTGTCCAATGTCCATAGC	400
	MC_g61ind0664	R	20	60.24	40	MC04	ACGTGGCATTGTCCAATTTT
491	MC_g61ind0665	F	21	58.85	47.62	MC04	AGGGTTCAAACCTAGAGCACA	238
	MC_g61ind0665	R	20	59.64	45	MC04	TCCTGGGAGGAAACTTCAAA
492	MC_g61ind0667	F	20	59.56	45	MC04	ACGACAGGGCAATGAGAAAT	173
	MC_g61ind0667	R	20	58.5	45	MC04	ACTTTGCTCTCAAACGGTGA
493	MC_g61ind0668	F	20	59.44	45	MC04	CCTCCTTTTGTTTGGGTTTG	200
	MC_g61ind0668	R	21	59.73	47.62	MC04	TCATGCACATCCAGTTACGAG
494	MC_g61ind0669	F	20	60	55	MC04	TGAGTGGTGGTGGAGTGGTA	192
	MC_g61ind0669	R	21	59.55	47.62	MC04	GGAATCCTCTTCACAACATGC
495	MC_g61ind0670	F	20	59.73	55	MC04	CCAAGTAAGTGGTCGGCTTC	169
	MC_g61ind0670	R	20	59.59	50	MC04	GTCCATCACCATCCCTTGAT
496	MC_g61ind0671	F	25	59.58	40	MC04	GTTTGACCATTCTTGAATCTAGGAG	241
	MC_g61ind0671	R	22	60.36	40.91	MC04	GAGTTTTGACCAATCAGCCATT
497	MC_g61ind0672	F	20	59.8	55	MC04	GGGTGTGACATCACCATGAG	226
	MC_g61ind0672	R	20	59.96	50	MC04	AAATGGGCATCCACGAGTAG
498	MC_g61ind0673	F	22	58.49	40.91	MC04	TGGTTAATGTCTGGTGAGGTTT	274
	MC_g61ind0673	R	20	58.07	40	MC04	GGATGCTTTTTGTTGATTGG
499	MC_g61ind0674	F	20	60.01	45	MC04	ATCCCCCATCAATGAACGTA	239
	MC_g61ind0674	R	20	60.3	45	MC04	CCTTTTCATCGTGGATTTGG
500	MC_g61ind0675	F	20	60.73	50	MC04	CCCGAGTTTTTGCCTTCTCT	201
	MC_g61ind0675	R	20	60.49	50	MC04	TGGCACACCTAGGCGATTAT
501	MC_g61ind0676	F	20	60.78	45	MC04	GTTGGGGGCCAAAAATGTAT	193
	MC_g61ind0676	R	25	61.87	40	MC04	GCCAAATTATCAAGTAGAACGAGGA
502	MC_g61ind0677	F	20	59.03	55	MC04	GGACCGGATATCTACGCAGT	200
	MC_g61ind0677	R	21	59.73	42.86	MC04	TGACGACGACATTCCTTTCTT
503	MC_g61ind0678	F	20	58.89	40	MC04	CGGATTTTAAATGGCATGTG	340
	MC_g61ind0678	R	20	59.13	40	MC04	TCCAAATTTCTTGCCCTTTC
504	MC_g61ind0679	F	20	60.16	45	MC04	TACCAAACCTTTCCCCATCA	180
	MC_g61ind0679	R	21	59.3	42.86	MC04	CCTCTCGAAAATTCAAGGACA
505	MC_g61ind0680	F	20	60.9	55	MC04	CCAGCTACCACCCGTGAATA	265
	MC_g61ind0680	R	20	60.22	45	MC04	CATGTGGATGGTCCAACAAA
506	MC_g61ind0681	F	20	60.88	50	MC04	ATGGCAAGAGGGTTCCTTGT	209
	MC_g61ind0681	R	20	59.32	45	MC04	TCCAAATTCTCCCCCTATGA
507	MC_g61ind0682	F	20	58.56	40	MC04	TGCCAAAATTACCCCTTCTT	203
	MC_g61ind0682	R	22	58.29	40.91	MC04	CCTTTTTGACCCTACAAAGACA
508	MC_g61ind0684	F	22	58.9	45.45	MC04	TGAGGCACCTTACACCTAAAGA	300
	MC_g61ind0684	R	22	59.87	45.45	MC04	CCAATTTTGAGGAGGTTAGTGG
509	MC_g61ind0685	F	20	60.21	55	MC04	CCAGAGTCCCAAGCCATAGA	204
	MC_g61ind0685	R	20	59.98	50	MC04	ATCAAACCTAGCCTCGCTCA
510	MC_g61ind0686	F	27	57.15	40.74	MC04	GTCAAGATACCTCACTTTATACCTACC	164
	MC_g61ind0686	R	21	59.95	42.86	MC04	TTTGATGGAGTTGGCTAATGG
511	MC_g61ind0687	F	20	59.89	50	MC04	TCCCATTAGCCAACTCCATC	225
	MC_g61ind0687	R	20	60.21	45	MC04	TTGGGGGTGTGACTGAAAAT
512	MC_g61ind0688	F	20	58.97	45	MC04	TGTATCCGTCACTTGGGAAA	186
	MC_g61ind0688	R	20	59.94	50	MC04	GGGAAGGTGTGGAAGTTGAA
513	MC_g61ind0689	F	20	57.82	40	MC04	CAAAAATTGTTGCTGACACG	164
	MC_g61ind0689	R	20	59.85	45	MC04	CGAAGGCCAAAGTTTGAAAG
514	MC_g61ind0691	F	20	59.84	45	MC04	CAATTGAGCTCGTTTCACCA	197
	MC_g61ind0691	R	20	59.6	45	MC04	AATGGGTTGAGCGTCTTTGT
515	MC_g61ind0692	F	20	60.28	40	MC04	TGGAAGATTTTCACCCCAAA	271
	MC_g61ind0692	R	21	59.36	42.86	MC04	TCATTCATGTGTCGATTCACC
516	MC_g61ind0693	F	20	60.27	50	MC04	CCAACGCTGTCCTAAGCATT	258
	MC_g61ind0693	R	20	60.22	55	MC04	GACCACACCCCACTTCAATC
517	MC_g61ind0694	F	21	59.62	47.62	MC04	GGTGGACAAAGAAAAGTGACG	198
	MC_g61ind0694	R	20	60.07	45	MC04	ATTCCCTTCTTTGCGATGTG
518	MC_g61ind0695	F	20	59.13	40	MC04	TGTTCATGCTCGAAACCATT	179
	MC_g61ind0695	R	20	57.57	40	MC04	TGATCTTGCTCATTTGCTTG
519	MC_g61ind0696	F	21	60.91	52.38	MC04	CGAAGAGGCTCTCATCTTGGT	200
	MC_g61ind0696	R	20	59.58	55	MC04	AGGCCTCCAAACCCTAACTC
520	MC_g61ind0697	F	20	59.04	40	MC04	TGCATGGCTTCAAAAAGAAG	185
	MC_g61ind0697	R	24	58	41.67	MC04	AAGAACTCTTATAGTGGGAACACG
521	MC_g61ind0699	F	20	59.57	45	MC04	TTGGACCTCCGTTTTTCTGT	353
	MC_g61ind0699	R	20	60.16	45	MC04	GAAAATCGAAGCCTCATGGA
522	MC_g61ind0700	F	20	59.38	40	MC04	GCCAATGTCCAAAATGACAA	223
	MC_g61ind0700	R	22	57.52	40.91	MC04	CCGTTAAGTTAAGGAGTGGAAA
523	MC_g61ind0701	F	20	59.7	55	MC04	GACCCCGTGTCTTGTGGTAT	164
	MC_g61ind0701	R	19	59.41	57.89	MC04	GCATCTGTGCCCGTCTAAG
524	MC_g61ind0702	F	20	58.41	55	MC04	CAACCATCGCTAGAGTACCG	159
	MC_g61ind0702	R	20	60.42	55	MC04	ACTGATCACCTGCCTTGAGC
525	MC_g61ind0703	F	20	59.75	50	MC04	CACGCATGCACCTCAACTAT	191
	MC_g61ind0703	R	20	61.2	55	MC04	GACCGACCTCTCGATGATGA
526	MC_g61ind0704	F	20	59.63	50	MC04	ATGGCTATGGTGGGATTGAC	197
	MC_g61ind0704	R	20	59.76	50	MC04	GTGACATCGACGCAAACACT
527	MC_g61ind0705	F	20	59.78	50	MC04	TTGAATCCCACCCCTACTTG	187
	MC_g61ind0705	R	22	60.03	45.45	MC04	TCGTCCTCTGTTCTCTGTTCAA
528	MC_g61ind0706	F	20	60.2	45	MC04	AATGTTGGGCAGGACATGAT	167
	MC_g61ind0706	R	20	59.97	45	MC04	AAACGGAGGAAACAATGTCG
529	MC_g61ind0708	F	21	59.71	52.38	MC04	GGAAAAGTATGGGTCGGTAGG	228
	MC_g61ind0708	R	20	60.13	45	MC04	CGCACATGGCTTTGTAAATG
530	MC_g61ind0709	F	20	59.04	50	MC04	AGGGAAGTCAGGGACCTTTT	314
	MC_g61ind0709	R	20	60.89	50	MC04	GGGCGACACATCTTAAACCA
531	MC_g61ind0710	F	20	60.41	55	MC04	ACGACACTCCGAGAATCGAG	199
	MC_g61ind0710	R	20	59.38	45	MC04	TCATGAGCTCCAAAGGCATA
532	MC_g61ind0711	F	20	60.07	45	MC04	TGCACCGACCATCTAATGAA	212
	MC_g61ind0711	R	20	60.25	55	MC04	TCGTGGGACTTGTAGCTTCC
533	MC_g61ind0712	F	20	59.53	50	MC04	GCATCGGAGTATGTGGTTCA	136
	MC_g61ind0712	R	20	59.07	40	MC04	GACGCAAAAATTTGGTCCTT
534	MC_g61ind0713	F	20	57.19	40	MC04	TGAAAAGTTTGCGTCTCTGA	307
	MC_g61ind0713	R	20	59.18	45	MC04	GCCATTTGTAAACCCAAACC
535	MC_g61ind0715	F	20	58.51	40	MC04	TGAAAGCCCAATAGCTGAAA	306
	MC_g61ind0715	R	20	59.43	45	MC04	AAATAAGTGGTGGGCAAGGA
536	MC_g61ind0716	F	20	59.39	50	MC04	GCAAGGATTGTTGGGATAGG	197
	MC_g61ind0716	R	20	60.17	55	MC04	AACACTACTTCCCGCCACTG
537	MC_g61ind0717	F	20	60.11	45	MC04	ATGGCTCGGAAAAAGTGTTG	407
	MC_g61ind0717	R	22	57.22	40.91	MC04	AGGTGGTAGAAATCAAATACGG
538	MC_g61ind0718	F	20	57	40	MC04	GAAGGAAAGAGCCAAATTGA	330
	MC_g61ind0718	R	20	57.92	45	MC04	GTGGAAGCAAAGGAGTTTGA
539	MC_g61ind0720	F	20	59.91	55	MC04	ACTGTGCTCGGACTTGGACT	203
	MC_g61ind0720	R	22	58.58	45.45	MC04	TGTCCTATGGGAGGTTTACAGA
540	MC_g61ind0721	F	20	60.27	50	MC04	CCTTTCGTAGCTGCACCAAT	270
	MC_g61ind0721	R	20	57.54	50	MC04	ATGGCTAGATGATCGTGACC
541	MC_g61ind0722	F	20	58.19	45	MC04	CGCGTGAAATTAACGTATCC	217
	MC_g61ind0722	R	20	60.24	45	MC04	TCATTGCTCCAAACTGTCCA
542	MC_g61ind0723	F	24	59.02	41.67	MC04	AAGACGTACCTATCAACGGATACA	221
	MC_g61ind0723	R	20	59.44	40	MC04	CCACATGAATTTTGCACGTT
543	MC_g61ind0724	F	20	58.12	40	MC04	TTTGGGAACTCCAAGAATCA	244
	MC_g61ind0724	R	20	60.18	45	MC04	AAAGGGGGCTTTGTAATTGG
544	MC_g61ind0726	F	20	59.7	45	MC04	AAGGTTTAAAGCCCCCACAT	198
	MC_g61ind0726	R	21	59.99	47.62	MC04	GAACAAGTCATGGGGCTAACA
545	MC_g61ind0727	F	20	60.2	40	MC04	ATGTCGGGTCAAAATTGCAT	200
	MC_g61ind0727	R	21	60.32	42.86	MC04	TGATTGGAGAATTACGGACCA
546	MC_g61ind0728	F	20	60.74	50	MC04	GCCGATCAAAGATCAGAACG	203
	MC_g61ind0728	R	24	59.22	41.67	MC04	TGTTCACATAGACAGCATAACAGG
547	MC_g61ind0730	F	20	60.52	45	MC04	CAATTCAGTCAATGGCCACA	230
	MC_g61ind0730	R	21	58.97	42.86	MC04	TGACCACTTTGAAGCCTCTTT
548	MC_g61ind0732	F	22	58.67	40.91	MC04	TGTGTCGGTAAGGGTAAAGAAA	194
	MC_g61ind0732	R	20	60	45	MC04	GGATTGAGGACCCCATTTTT
549	MC_g61ind0733	F	20	59.68	40	MC04	TGCGATCACACAAATTGTCA	153
	MC_g61ind0733	R	24	58.11	41.67	MC04	TTCCTTCTTTGACCCTAACTACAG
550	MC_g61ind0734	F	20	60.02	40	MC04	ATCCATGCCATTGGGTTAAA	195
	MC_g61ind0734	R	20	60	50	MC04	TTAAGAGGGGAAAGGGAGGA
551	MC_g61ind0735	F	20	58.72	40	MC04	CCAACGCCAAAAACAAACTA	258
	MC_g61ind0735	R	23	60.15	43.48	MC04	TCCCAACTCCTTTGAACTAGTGA
552	MC_g61ind0737	F	21	59.52	42.86	MC04	TGCAGCACTGGTACTCAAAAA	207
	MC_g61ind0737	R	22	59.81	45.45	MC04	CCCATACAATCTCTCATGACCA
553	MC_g61ind0739	F	20	59.89	40	MC04	CTCGAAAACAACGCACAAAA	207
	MC_g61ind0739	R	21	57.92	42.86	MC04	GGTTTTGTGATAACCCTCGAT
554	MC_g61ind0741	F	20	60.09	50	MC04	GTCAAGTCGGGTTTCAAGGA	219
	MC_g61ind0741	R	20	59.52	50	MC04	TTGGAGGAGGTGGGTTTAGA
555	MC_g61ind0742	F	18	60.5	50	MC04	ATCGCGAACTCAGCCAAA	240
	MC_g61ind0742	R	20	58.35	40	MC04	TCCCAAAACATCACACACAA
556	MC_g61ind0743	F	20	60.7	40	MC04	CGGCAATGTCCATTCATTTT	210
	MC_g61ind0743	R	20	60.05	40	MC04	TTTGTGATGGGCTGATTTGA
557	MC_g61ind0744	F	20	57.99	40	MC04	AAAGGTCGGATGAAATGACA	248
	MC_g61ind0744	R	20	59.53	45	MC04	GAAAGAAAAGGGGAGGCAAT
558	MC_g61ind0745	F	19	59.99	47.37	MC04	CAAAGCGCTTAACGGCATA	195
	MC_g61ind0745	R	20	58.03	45	MC04	TCCAACTTTTCACACCCACT
559	MC_g61ind0746	F	20	57.39	40	MC04	AGAATGCAGAACCCTTTTGA	230
	MC_g61ind0746	R	21	58.94	42.86	MC04	CCAATGGGTCTTAAAAGGTCA
560	MC_g61ind0749	F	22	58.96	40.91	MC04	TCCTCCCAAATAGGATGAAGTT	198
	MC_g61ind0749	R	20	60.52	45	MC04	TGCAGTGCCATAACAAATGG
561	MC_g61ind0750	F	21	58.2	42.86	MC04	CGGTAATTGACATATGCTTCG	319
	MC_g61ind0750	R	25	59.61	40	MC04	CTCTGTAAAGTTCAAGGATGGAAAC
562	MC_g61ind0753	F	21	60.18	42.86	MC04	TGACAACTGAACCGTGTTGAA	175
	MC_g61ind0753	R	22	60.01	40.91	MC04	GCCTAAGTTTTCCATTTTGTGC
563	MC_g61ind0758	F	20	59.17	50	MC04	GCACTGAAAGCCAGACTGAA	202
	MC_g61ind0758	R	22	59.82	45.45	MC04	GCTGCTACTTGTAAGCCCATTT
564	MC_g61ind0759	F	20	60.54	50	MC04	CCATAGGGGACATGGATGAA	201
	MC_g61ind0759	R	20	59.27	45	MC04	GGCAAATTCAAGAGCTCCAT
565	MC_g61ind0761	F	20	59.9	45	MC04	GCCCGAGATTTAATGGACAA	202
	MC_g61ind0761	R	20	60.93	45	MC04	AGAAGGGGGAGAATGCAAAA
566	MC_g61ind0762	F	22	59.88	40.91	MC04	CCTCCGAGGGTTTTAACTTTTT	212
	MC_g61ind0762	R	20	57.12	40	MC04	GAAATTGTTGGGAGAAATGC
567	MC_g61ind0763	F	20	60.09	55	MC04	CCCAAGGGTGGTACAACATC	201
	MC_g61ind0763	R	20	59.97	50	MC04	ACCACATCCGTTGAAAGAGG
568	MC_g61ind0766	F	22	58.93	45.45	MC04	CCCTGGGTAGTTAAAGAATTGG	409
	MC_g61ind0766	R	21	59.56	52.38	MC04	CCCTCCACTTGATCTTGTGTC
569	MC_g61ind0767	F	20	59.89	50	MC04	TCGATGTCCTCCCATAAAGG	203
	MC_g61ind0767	R	21	60.37	42.86	MC04	GCAATTGTAAGGTGCAAATGG
570	MC_g61ind0769	F	20	60.07	50	MC04	GATCACAAAACGAGGGCCTA	226
	MC_g61ind0769	R	21	59.26	42.86	MC04	CATTTAAGGGGCTGTTTAGCA
571	MC_g61ind0770	F	20	59.43	45	MC04	AACCCTTCATGGGCTTTGTA	167
	MC_g61ind0770	R	20	60.08	50	MC04	CAAACTCCCAAAGGAGTGGA
572	MC_g61ind0771	F	19	60.06	52.63	MC04	CATCTTGGCCACGTGATTC	149
	MC_g61ind0771	R	20	59.86	50	MC04	TGGTTACCTCTGCAGCATTG
573	MC_g61ind0772	F	20	60.07	50	MC04	CCAGCCCCTTTGAGACAATA	193
	MC_g61ind0772	R	20	60.05	45	MC04	GGGGAAAGCTTCATTGTTGA
574	MC_g61ind0773	F	21	59.86	47.62	MC04	GCGTTGAATCTAGGCAATCTG	183
	MC_g61ind0773	R	22	60.44	45.45	MC04	TCACGAGACACAAATGAGAAGC
575	MC_g61ind0774	F	20	60.07	50	MC04	CTGGCTTCCACATTCCATCT	203
	MC_g61ind0774	R	20	59.79	50	MC04	ACCCTCTTCCCCATATTGCT
576	MC_g61ind0775	F	20	59.96	50	MC04	CTTTCGGCTTCCTCTCCTTT	202
	MC_g61ind0775	R	20	58.82	45	MC04	TACCATTGACCCCTTTGTCA
577	MC_g61ind0776	F	20	59.69	45	MC04	CATGTTGTGCTCAAGGGAAA	199
	MC_g61ind0776	R	21	60.02	47.62	MC04	TTTTCACACCAACGAGGTAGG
578	MC_g61ind0778	F	20	60.42	45	MC04	AATCCTCCACCCCAATTTGT	189
	MC_g61ind0778	R	20	59.63	45	MC04	AGGTGAGGATTCCCCAAAAT
579	MC_g61ind0779	F	22	60.05	40.91	MC04	TTCAGCGAAGTTAAACTCGACA	323
	MC_g61ind0779	R	20	60.89	45	MC04	CCAAATGTCAAACGGAGCAT
580	MC_g61ind0780	F	20	60.11	45	MC04	TGCCCGTGTCATCTAAAACA	130
	MC_g61ind0780	R	21	59.95	42.86	MC04	TGTGTCAATCATGTGGAAGGA
581	MC_g61ind0782	F	20	59.88	45	MC04	AGTCAGCGCAAAGAATGGTT	310
	MC_g61ind0782	R	20	58.04	40	MC04	TGCCCTTAATCTTTTGCTTG
582	MC_g61ind0783	F	20	60.58	45	MC04	TGGCCATTTCTTCGGAGTTA	200
	MC_g61ind0783	R	20	61.15	60	MC04	GAACTGACGCACAGCCTAGC
583	MC_g61ind0784	F	25	60.03	40	MC04	TTGAGCACTAGAAAACTCAACACAG	163
	MC_g61ind0784	R	21	59.41	42.86	MC04	TCGGACATGTGCATGTATTTC
584	MC_g61ind0786	F	20	59.55	45	MC04	GGTTTGATGTTGGTGCTGAA	162
	MC_g61ind0786	R	22	60.05	45.45	MC04	TGCAACTTTGACCCTATACGTG
585	MC_g61ind0792	F	20	60.24	55	MC04	TCCTCGAAGGTTGTGTCCTC	195
	MC_g61ind0792	R	20	60.1	55	MC04	CCGGTCTTCTGGGTTACAGA
586	MC_g61ind0798	F	20	60.1	50	MC04	TTGGGTGAGTGGCCTTTTAG	223
	MC_g61ind0798	R	20	60.16	50	MC04	CGATTGCTGTTGTCGCTAGA
587	MC_g61ind0799	F	20	59.92	40	MC04	GAATGCAAACTTCCCCAAAA	313
	MC_g61ind0799	R	20	59.5	45	MC04	TCATTCCATGGTTCTTGCAC
588	MC_g61ind0802	F	20	59.77	45	MC04	TCAGGGACCAAATTGAAACC	211
	MC_g61ind0802	R	23	59.61	43.48	MC04	TCACGAAGATTCATAACCTCCTC
589	MC_g61ind0803	F	21	57.89	42.86	MC04	GAGACGTGAGTATGCCAAAAA	362
	MC_g61ind0803	R	20	59.97	45	MC04	CCCTTCCTTGCAATTTGTGT
590	MC_g61ind0804	F	22	59.78	40.91	MC04	CAATCACAACTGAAAAGCAAGG	204
	MC_g61ind0804	R	21	59.4	42.86	MC04	TTGACCTGATGACATTGTTGG
591	MC_g61ind0805	F	20	60.38	50	MC04	GGAAAGGAGGGATTTGAGGA	243
	MC_g61ind0805	R	22	58.37	45.45	MC04	GCTGATGTGACTTGATGACTTG
592	MC_g61ind0806	F	20	60	55	MC04	CATGTGGGACAGTTGTCGTC	361
	MC_g61ind0806	R	20	60.04	50	MC04	AGGAGGAGCATCCAGGAAAT
593	MC_g61ind0811	F	20	60.02	50	MC04	GCTTGCGTTAAGGCTCAAAC	205
	MC_g61ind0811	R	20	59.99	50	MC04	AAGCTCGACAACCTCCTCAA
594	MC_g61ind0815	F	20	60.55	55	MC04	AGCAGATGGCTGAGTCAAGG	194
	MC_g61ind0815	R	20	59.8	40	MC04	CCAAAATGCCCTTAAAACCA
595	MC_g61ind0816	F	21	59.01	42.86	MC04	AAAGATGGCATAGGATGATCG	218
	MC_g61ind0816	R	20	60.36	50	MC04	TGTCACGTGCAACACCTCTT
596	MC_g61ind0818	F	20	59.3	40	MC04	GGGCATTTTGGTAATTTTGC	197
	MC_g61ind0818	R	20	60.18	50	MC04	TCTCTTGTTTCGCACTCACG
597	MC_g61ind0826	F	20	59.7	55	MC04	GCATGGAAGGAAGCTACACC	207
	MC_g61ind0826	R	20	59.84	50	MC04	TGACGAGGACACAAGATTGC
598	MC_g61ind0827	F	20	58.12	40	MC04	TTTCATTCTTTCAGGGTGGA	199
	MC_g61ind0827	R	20	60	40	MC04	TTTCCTTTTTGCGCTGACTT
599	MC_g61ind0829	F	20	59.39	50	MC04	ACACACACAGGCTTGCAACT	204
	MC_g61ind0829	R	20	60.17	50	MC04	CTTCCAACCAACCATCCATC
600	MC_g61ind0830	F	20	60.38	40	MC04	TTTGCAAAATCTGCCTGTGA	189
	MC_g61ind0830	R	20	59.8	40	MC04	CCAATCTTGCAAACCCAAAT
601	MC_g61ind0833	F	20	60.24	55	MC04	TGGGTCCTCTCGTCTTTGTC	211
	MC_g61ind0833	R	21	60.07	42.86	MC04	GGGCCCACTTTATTTGATGTT
602	MC_g61ind0834	F	20	58.62	40	MC04	GCCAATTGGGGATATTGTTT	190
	MC_g61ind0834	R	20	60.01	60	MC04	CTAGTGGGTGCAGGAAGAGC
603	MC_g61ind0838	F	20	60.1	45	MC04	CTTGCCACCGATGCTAATTT	189
	MC_g61ind0838	R	20	60.03	50	MC04	TTAAGGGAGGGGCATCTTCT
604	MC_g61ind0841	F	20	60.1	55	MC04	GAGCTGCTGAAAGGGATGAG	199
	MC_g61ind0841	R	20	59.95	40	MC04	TTGGATCCCCAAATCCATAA
605	MC_g61ind0842	F	20	59.1	55	MC04	GGGACGATCAAGTGACACAG	373
	MC_g61ind0842	R	20	59.02	40	MC04	GCTTTTGACGGAATCCATTT
606	MC_g61ind0844	F	20	59.21	50	MC04	TCTCATCTCCCCCTCTTTTG	211
	MC_g61ind0844	R	22	59.86	40.91	MC04	AAGATGCCAAGAAGAATGAAGC
607	MC_g61ind0854	F	20	59.71	55	MC04	TTTCCTCGCTAGGTCTCTCG	203
	MC_g61ind0854	R	20	59.32	45	MC04	TGGAATTCCCCCTAGATTCA
608	MC_g61ind0858	F	20	60.4	45	MC04	CAACGACCACCAACAATTCA	263
	MC_g61ind0858	R	23	60.65	43.48	MC04	CACAAGAGAACCCAATAGAAGCA
609	MC_g61ind0861	F	20	60.07	55	MC04	ATGGGGTCTCTGACATCTCG	197
	MC_g61ind0861	R	20	59.69	50	MC04	AGCGACCCCAGAGTAATGAA
610	MC_g61ind0866	F	22	59.9	40.91	MC04	GCATGTTGTTGATGTAGGCATT	191
	MC_g61ind0866	R	20	60.14	55	MC04	GATCCCTACGCTGACACGTT
611	MC_g61ind0867	F	20	59.54	45	MC04	CTTTTGGTCGGACACATGAA	198
	MC_g61ind0867	R	21	59.49	42.86	MC04	TGGCAGCGAAATTAAGAAGTC
612	MC_g61ind0868	F	24	58.91	45.83	MC04	AAAGGTTAGTGACTGAGAGGGAGT	250
	MC_g61ind0868	R	24	60.37	41.67	MC04	GCACCACTCTCCTTATTTTATTGC
613	MC_g61ind0869	F	20	59.89	45	MC04	CCCAAATCGAAGAACCGATA	280
	MC_g61ind0869	R	20	59.17	40	MC04	TCGTTGTTTGCATCAAGGTT
614	MC_g61ind0870	F	21	59.83	47.62	MC04	GAGTCCAGAATCAAGCATTCG	256
	MC_g61ind0870	R	20	59.52	50	MC04	CCAACAGAGTTGGTCATCCA
615	MC_g61ind0871	F	20	59.82	50	MC04	AATGGAGGTGGGTGACAAAG	209
	MC_g61ind0871	R	20	57.07	40	MC04	CGGTGAACAAATACGATGAA
616	MC_g61ind0874	F	20	59.46	40	MC04	CCAAAAATCCCCCATATGAA	160
	MC_g61ind0874	R	21	59.7	42.86	MC04	TCCAAAAGACACCTTTCCTGA
617	MC_g61ind0875	F	22	60.11	40.91	MC04	AACGAGTGATTGGGTTAAATGG	163
	MC_g61ind0875	R	23	60.39	43.48	MC04	CATTTACCAGGTGAGGAACTCAA
618	MC_g61ind0878	F	22	58.24	40.91	MC04	CCAAAGTCCCACTAGAAAATGA	315
	MC_g61ind0878	R	20	60.5	45	MC04	AACCACCTGGAAATTCAGCA
619	MC_g61ind0879	F	20	59.97	45	MC04	CCTTGGTCGTCGATTTTTGT	219
	MC_g61ind0879	R	21	60.06	47.62	MC04	CCCCACAAAATAGGTCATCCT
620	MC_g61ind0880	F	23	59.29	43.48	MC04	GGGTACAGGACCAAATTAACTCA	304
	MC_g61ind0880	R	20	59.94	40	MC04	TCAACGACCATGGTGAAAAA
621	MC_g61ind0881	F	20	59.99	45	MC04	TGACCCAGCTGCTTTTTCTT	184
	MC_g61ind0881	R	20	59.95	50	MC04	TTTGGCGGAGGTATGGTAAG
622	MC_g61ind0882	F	20	60.7	45	MC04	ACGCAACAAGGCTCACAAAT	198
	MC_g61ind0882	R	20	60.84	55	MC04	ACTTCGATCCCCCACTCCTA
623	MC_g61ind0883	F	20	60.34	50	MC04	GCAACAACAGGCCCATATTC	189
	MC_g61ind0883	R	20	60.11	50	MC04	ATTTGGTTGGTCTGCTCTGG
624	MC_g61ind0885	F	20	59.96	50	MC04	GATTGACGCCGTACCCTTTA	133
	MC_g61ind0885	R	21	59.64	42.86	MC04	CCGTGCAAGTTCAAATACACA
625	MC_g61ind0886	F	21	59.82	42.86	MC04	GAACCAAAATGGTCACCTTCA	182
	MC_g61ind0886	R	20	59.94	50	MC04	TATGGCTAAATGGCCCTACG
626	MC_g61ind0887	F	20	57.87	40	MC04	TTGCAAATCACATCCATCAC	306
	MC_g61ind0887	R	22	59.42	50	MC04	CAATCTAAGCTTCCCCTAGTGC
627	MC_g61ind0888	F	23	59.06	43.48	MC04	GAGACACGAAATTGGAAGTTACC	207
	MC_g61ind0888	R	22	60.22	45.45	MC04	TCCACTACTCATTTTCCCAACC
628	MC_g61ind0889	F	20	60.21	45	MC04	ACCCAATTCTCCCAACAACA	461
	MC_g61ind0889	R	22	59.29	50	MC04	GGCCAGCTATAGTTCCTTTGTC
629	MC_g61ind0890	F	20	60.75	45	MC04	CGGTCCACAAATCGAACATT	187
	MC_g61ind0890	R	20	59.98	50	MC04	TTGCATGACGGAAGTCTGAG
630	MC_g61ind0891	F	23	59.75	43.48	MC04	GGTTTGAATGTCCATCCTACTTG	286
	MC_g61ind0891	R	20	59.84	40	MC04	GGCAAAAAGCAAATTTGAGC
631	MC_g61ind0892	F	20	59.95	45	MC04	CATTAATGGCAATGGCTGTG	180
	MC_g61ind0892	R	20	59.68	60	MC04	GGACTGGACTGGACTGGAAG
632	MC_g61ind0894	F	22	59.14	40.91	MC04	CCTCGCCACTAAATATTTGACA	206
	MC_g61ind0894	R	20	61	45	MC04	TAACTTCCAATGCGGCAAAC
633	MC_g61ind0895	F	20	59.76	45	MC04	GCCTCAAATGGGGTGATTTA	203
	MC_g61ind0895	R	20	60.1	45	MC04	ATGCATTCCGCTAAACCAAG
634	MC_g61ind0896	F	20	59.45	50	MC04	TTGGGACAGGTAACGTCCTT	328
	MC_g61ind0896	R	21	58.81	42.86	MC04	CAGTTTCGGTGTTGACTTTCA
635	MC_g61ind0897	F	20	59.46	50	MC04	CACGTCCAAACACACCCTTA	243
	MC_g61ind0897	R	23	59.43	43.48	MC04	CCTATTCCTTCCCTTAAAGTTGG
636	MC_g61ind0898	F	20	59.08	45	MC04	CCCATGCAATATGTGGTGAT	168
	MC_g61ind0898	R	20	60.07	55	MC04	TAATCTCCTCCCCTGCACAC
637	MC_g61ind0902	F	20	61.05	45	MC04	GGAAATCCAGGGTGCAAAAT	199
	MC_g61ind0902	R	20	59.37	50	MC04	GGAATGGACCTTCTCCCTTT
638	MC_g61ind0903	F	21	59.75	42.86	MC04	TCGAACTCACGTTCAACAATG	244
	MC_g61ind0903	R	19	59.42	47.37	MC04	GGGGTTGGGGATTTGAATA
639	MC_g61ind0904	F	20	60.5	50	MC04	CCAAATACAGGTTGGCTTGC	192
	MC_g61ind0904	R	20	60.55	50	MC04	ACGTGTGGAACTGGGAGAAA
640	MC_g61ind0905	F	21	59.68	47.62	MC04	GCACTGTTCGAGAAGCACTTT	205
	MC_g61ind0905	R	20	59.48	50	MC04	CAGCTTAATCCAACGGCTCT
641	MC_g61ind0906	F	21	58.51	42.86	MC04	TCGAGAAGGAGAAGGAAATTG	247
	MC_g61ind0906	R	22	57.18	40.91	MC04	TTTGACGAAATAGACACTGCTC
642	MC_g61ind0907	F	20	60.07	45	MC04	GTTGGGCTTTTATTGGCTGA	130
	MC_g61ind0907	R	20	59.96	45	MC04	TCGCGGAGATTCTCAGTTTT
643	MC_g61ind0908	F	20	59.7	55	MC04	GGGAGGTTCAACTTGACGAG	210
	MC_g61ind0908	R	21	59.98	42.86	MC04	CCCGACGAAACAAAGATGTTA
644	MC_g61ind0911	F	20	59.97	50	MC04	GAAATTCACCGACCACGACT	333
	MC_g61ind0911	R	20	59.83	40	MC04	GATTTTGGAATTGGGGGATT
645	MC_g61ind0912	F	20	57.81	40	MC04	TACCCGTTTCAACGAAAAAG	224
	MC_g61ind0912	R	20	59.95	40	MC04	TTTGGGGTTTCTTCGTTTTG
646	MC_g61ind0913	F	20	60.07	45	MC04	CTTTTCATGCTCCGTTCCAT	207
	MC_g61ind0913	R	20	59.49	45	MC04	TGCCACTTTGACAAGCTGTT
647	MC_g61ind0914	F	20	60.13	40	MC04	TCCAATCCGATGGAAACAAT	144
	MC_g61ind0914	R	22	59.6	40.91	MC04	TCAAATCATATGTGCGGACTCT
648	MC_g61ind0915	F	20	57.22	40	MC04	TTCCCTCTTAATTCCGATCA	216
	MC_g61ind0915	R	20	59.25	40	MC04	TGGGATAACCTTTTGGGAAA
649	MC_g61ind0916	F	20	59.97	45	MC04	CGACCGTGAAAACTCCAAAT	262
	MC_g61ind0916	R	20	59.5	40	MC04	TTCAAATCCATGGCCTCTTT
650	MC_g61ind0917	F	22	59.79	45.45	MC04	CTTTCTGGAAAGACGGACACTT	163
	MC_g61ind0917	R	20	59.8	45	MC04	AAATAGCAGTTCGGGGGATT
651	MC_g61ind0918	F	20	59.81	40	MC04	AAATGTGTTGCCGGATTTTC	199
	MC_g61ind0918	R	20	60.86	50	MC04	CAGAGGATCAAATCCCCACA
652	MC_g61ind0919	F	21	60.1	42.86	MC04	GGCAAAGATTTTCACACTCCA	206
	MC_g61ind0919	R	20	61.06	45	MC04	ACAATTTTGACGTCCGCAAG
653	MC_g61ind0920	F	20	60.17	55	MC04	GGTGGGGCCGATATACTTCT	229
	MC_g61ind0920	R	20	59.24	50	MC04	TGATGCTTACCCTCCTCACA
654	MC_g61ind0921	F	20	59.24	50	MC04	TGTGAGGAGGGTAAGCATCA	182
	MC_g61ind0921	R	20	60.46	45	MC04	TCCCAGCCATTGAACAATCT
655	MC_g61ind0923	F	21	60.02	42.86	MC04	CGGTTTCGTTTAACTTCCACA	239
	MC_g61ind0923	R	22	58.19	40.91	MC04	CCATCTAAACCGAACTAACCAA
656	MC_g61ind0924	F	20	60.4	55	MC04	GGTTTCTGGAGTGTGGTTGG	198
	MC_g61ind0924	R	22	57.38	40.91	MC04	AGATAGAAGTTGGTGGCATTTC
657	MC_g61ind0926	F	20	59.29	40	MC04	TTGGTTACCTTTCCCCAAAA	302
	MC_g61ind0926	R	20	60.1	45	MC04	GTCGCGGCTTGATTGTTTAT
658	MC_g61ind0928	F	20	59.78	50	MC04	AGTGACTCGCTCACTGCAAA	253
	MC_g61ind0928	R	22	58.63	40.91	MC04	CCTTGTTGGCTTTATACCCTTT
659	MC_g61ind0929	F	20	60.91	50	MC04	GGGATTCCCCCACTTTTGTA	187
	MC_g61ind0929	R	20	59.79	50	MC04	GAAATGGACGTTGGGGTAGA
660	MC_g61ind0931	F	21	61.22	52.38	MC04	CGGTAAGAGCCTAATCGCTTG	243
	MC_g61ind0931	R	20	59.61	45	MC04	CTGCGATATTTGCTTGCTTG
661	MC_g61ind0932	F	20	59.81	50	MC04	CCTGCCAGGATATTGTGGTT	227
	MC_g61ind0932	R	20	60.52	55	MC04	GCTGACCCGAACACTAATGG
662	MC_g61ind0933	F	20	60.68	45	MC04	TTGTCATTGCCAACATGAGC	217
	MC_g61ind0933	R	21	59.16	42.86	MC04	CCACTCAGAAAAGGGAAATGA
663	MC_g61ind0934	F	20	59.16	50	MC04	TGTTGCTCAACTTCGAGGAG	203
	MC_g61ind0934	R	20	59.83	50	MC04	TGCTGGAAACAGTGATGGAG
664	MC_g61ind0935	F	21	59.83	47.62	MC04	AATGAGAGAAGCCCTTCCTTG	195
	MC_g61ind0935	R	21	60.02	42.86	MC04	CAACTTTCGTCAATGGTCGTT
665	MC_g61ind0937	F	20	59.68	50	MC04	GGTGCGTTCTCTTCCAATTC	211
	MC_g61ind0937	R	20	59.57	50	MC04	TCGCAACACCACTATCAACC
666	MC_g61ind0940	F	20	60.36	55	MC04	GGGGAGTGTTGGTGATTCTG	195
	MC_g61ind0940	R	20	59.84	50	MC04	AGCTTCTCTGGGTTGTTCCA
667	MC_g61ind0941	F	20	59.99	55	MC04	GGCGAAGAAAGTGAGAGTGG	205
	MC_g61ind0941	R	21	59.56	52.38	MC04	TGGAAGCGAGAGAGAGAGAGA
668	MC_g61ind0942	F	22	57.22	40.91	MC04	AATCCTCCATGTACTTTTACCG	251
	MC_g61ind0942	R	20	60.49	50	MC04	CAAGCCCCAAATACAAGACG
669	MC_g61ind0943	F	20	59.84	55	MC04	CAGGTGGGTGTTCCTCGTAT	213
	MC_g61ind0943	R	20	59.27	45	MC04	CAATGGAAGTTTGCTCATCG
670	MC_g61ind0944	F	20	60.05	55	MC04	GCCCCTTGGAAGCTAATAGG	217
	MC_g61ind0944	R	20	59.9	45	MC04	TAGCCCCCAAGGATTCTTTT
671	MC_g61ind0945	F	20	60.23	50	MC04	TTCGTTTCGAGAGGTTGGAC	192
	MC_g61ind0945	R	20	59.99	40	MC04	ATCCAACCCAATCCATGAAA
672	MC_g61ind0946	F	20	59.78	50	MC04	CCACCCTCCTTCCAACAATA	211
	MC_g61ind0946	R	21	59.14	47.62	MC04	TCCATGGATCTAAACCTCAGC
673	MC_g61ind0947	F	23	59.3	43.48	MC04	CCGGTTACCAGTATAGAAATCCA	272
	MC_g61ind0947	R	20	58.2	45	MC04	TCAGATGGACCAAGGAGAAA
674	MC_g61ind0948	F	20	60.21	55	MC04	TCTGCCAGAAGAGGAGAGGA	181
	MC_g61ind0948	R	20	60.37	50	MC04	ATGATTCGCGACTAGGCTTG
675	MC_g61ind0949	F	21	59.89	47.62	MC04	TCGAGTCAGCAAGAAAAGAGC	196
	MC_g61ind0949	R	21	57.37	47.62	MC04	ACTGGTATCTGGTGATTGGTG
676	MC_g61ind0950	F	20	60.07	55	MC04	TTGGACCCTCAGGTCTATGC	206
	MC_g61ind0950	R	21	59.67	42.86	MC04	GGATACCATAATTGGCACGAA
677	MC_g61ind0951	F	20	59.81	50	MC04	TTGGACCTAGAAGGCTGGAA	200
	MC_g61ind0951	R	20	60.81	50	MC04	GGGAAGGGCAAGAAATTCAC
678	MC_g61ind0952	F	21	59.51	57.14	MC04	CACACTCACAGTCAGGTCAGC	200
	MC_g61ind0952	R	22	59.94	40.91	MC04	TTGGAAAATGGGGTTAGAGAGA
679	MC_g61ind0953	F	20	60.01	60	MC04	GCCTGGCCTCAGAGTTACAG	211
	MC_g61ind0953	R	20	59.01	50	MC04	CGTGAACGGAAACAGAGAGA
680	MC_g61ind0954	F	22	58.58	40.91	MC04	TGGAAAGTTGAATCTCAGAAGC	240
	MC_g61ind0954	R	23	58.52	43.48	MC04	TCTACAGGTCAGAAGTTCAATCG
681	MC_g61ind0955	F	20	58.34	50	MC04	GTGTCTCCGTCAACAAAAGC	307
	MC_g61ind0955	R	20	60.4	45	MC04	TGTGAATGCGAGGTAGCAAA
682	MC_g61ind0956	F	20	59.92	45	MC04	ACTTGTGCTCCGCTTTTGTT	216
	MC_g61ind0956	R	20	61	45	MC04	CCCCGAAACCCATTAGAAAA
683	MC_g61ind0957	F	20	60.16	40	MC04	TTCCACCAAAACCCGAAATA	257
	MC_g61ind0957	R	20	59.35	45	MC04	TGCAATGGTGCGTAGTTCTT
684	MC_g61ind0958	F	21	59.28	42.86	MC04	TCGAACACTTCAACTGGATCA	204
	MC_g61ind0958	R	22	60	40.91	MC04	TTGCAGAGTTTGGTATCATTGG
685	MC_g61ind0959	F	24	60.21	41.67	MC04	TGTTCACCATGACCACTATACACA	185
	MC_g61ind0959	R	21	58.48	47.62	MC04	GTTCGAACATGTACCCTCACA
686	MC_g61ind0960	F	20	59.29	40	MC04	ACCATGTTTCCCAATTGCTT	227
	MC_g61ind0960	R	20	59.93	50	MC04	GATGCCTCCACCATGTCTTT
687	MC_g61ind0961	F	20	59.21	45	MC04	TGACCCGTCTCTCAATTTCA	173
	MC_g61ind0961	R	20	61.01	45	MC04	TTGTGGTGTGTGTTCGGAAA
688	MC_g61ind0962	F	20	60.07	45	MC04	ATTCAGCTTCGGAATTGGTG	200
	MC_g61ind0962	R	21	59.47	42.86	MC04	AAAGGCACATGATCCACAACT
689	MC_g61ind0963	F	21	59.99	47.62	MC04	GACGTGTGGAAATTACGAGGA	219
	MC_g61ind0963	R	20	59.45	50	MC04	GCCCTTCTTAAGCACTTCCA
690	MC_g61ind0964	F	20	60.11	50	MC04	ACTTCATTCTGCCCAACCTG	235
	MC_g61ind0964	R	20	59.82	50	MC04	CAGGTGATGCATGCTCTGAT
691	MC_g61ind0965	F	20	60.64	50	MC04	GGAGCAAAAGGTGAACGATG	247
	MC_g61ind0965	R	20	60.02	55	MC04	CTTAACGCTTGGCACTCCTC
692	MC_g61ind0966	F	20	59.76	45	MC04	TCCCCAATAAAGATGCAACC	330
	MC_g61ind0966	R	21	58.24	47.62	MC04	TGGGTGACTATTCAGCTACCA
693	MC_g61ind0967	F	21	59.88	47.62	MC04	GGTGGATTCATGGAGAGATCA	203
	MC_g61ind0967	R	20	60.07	45	MC04	TGCCATCGGTACTCATCAAA
694	MC_g61ind0968	F	20	58.65	50	MC04	GGCCATTCCTAGAAGTTTGG	203
	MC_g61ind0968	R	20	60.18	50	MC04	GGCCCAATCTCTTGCTCATA
695	MC_g61ind0969	F	20	59.81	40	MC04	AAGGGAAATTTGTGGCCTTT	194
	MC_g61ind0969	R	20	57.39	40	MC04	TGTTTGAGCCCAATTCTTCT
696	MC_g61ind0970	F	20	60.11	50	MC04	AAAGAGGTGGCCAATGTCTG	203
	MC_g61ind0970	R	20	60.07	45	MC04	TTCTTACTCGGGCATTTTGG
697	MC_g61ind0971	F	20	59.72	55	MC04	AAGGTCTGGTAGGGCTGACA	209
	MC_g61ind0971	R	21	58.71	47.62	MC04	TCACCAACCTCGTAAAGACCT
698	MC_g61ind0973	F	20	58.38	45	MC04	AGCTTCCCTTTCAAATCAGG	252
	MC_g61ind0973	R	20	59.96	50	MC04	GCTATCAAACGGACCCGTAA
699	MC_g61ind0974	F	25	60.13	40	MC04	CAAAGTCAAAGGAGTATGGGATATG	270
	MC_g61ind0974	R	20	60.05	45	MC04	ACCGTTGGGGGATTAAAAAG
700	MC_g61ind0975	F	20	59.24	50	MC04	GGTGGCAGTTTTAGGCAGTT	229
	MC_g61ind0975	R	22	59.9	40.91	MC04	TGGGGAAATAGGAAAGATCAGA
701	MC_g61ind0976	F	20	59.65	55	MC04	CATTGAAGAGGGTGGGAGAG	211
	MC_g61ind0976	R	20	59.88	45	MC04	CCACGCACTTGTTTCTTCAA
702	MC_g61ind0977	F	20	59.08	40	MC04	GGCAAAATTAGGTTGCGATT	383
	MC_g61ind0977	R	23	60.61	43.48	MC04	GGGATATGAATATTGACCCTTGG
703	MC_g61ind0978	F	22	59.86	40.91	MC04	TTGTCGACATCCACCTAAATTG	142
	MC_g61ind0978	R	20	59.91	45	MC04	TTTGGGAGAATTCGTGAACC
704	MC_g61ind0979	F	20	60.54	50	MC04	CCCCCAAAACGGCTATTAAC	196
	MC_g61ind0979	R	20	60.32	50	MC04	CGCAATTGTAACGCACTGAC
705	MC_g61ind0980	F	20	60.33	45	MC04	GGCGTGGCATTTGATTTAAC	220
	MC_g61ind0980	R	20	60.15	45	MC04	TGTTGGCCACGACAAAAGTA
706	MC_g61ind0981	F	20	57.7	50	MC04	AGACACGCCTCGAGTAAGAA	367
	MC_g61ind0981	R	21	59.73	47.62	MC04	CGATGTGCAGTGGAACATAGA
707	MC_g61ind0982	F	20	60.21	50	MC04	CGCACCCACGATTTTATACC	278
	MC_g61ind0982	R	20	60.33	50	MC04	AACTCCCCTCCAAAAACAGG
708	MC_g61ind0983	F	22	58.61	40.91	MC04	GCAGAGCTAAAAAGATGGATGA	221
	MC_g61ind0983	R	20	60.13	45	MC04	TTCCCTTCACACAAACACGA
709	MC_g61ind0984	F	22	60.01	45.45	MC04	GGTCAAGTTGATCAGTTGGTGA	139
	MC_g61ind0984	R	25	58.65	40	MC04	CGACAAAGTTACGATTAGAACTGAG
710	MC_g61ind0986	F	20	60.22	45	MC04	TCAGTATCGGTTTGCGATCA	202
	MC_g61ind0986	R	20	58.32	55	MC04	CCTCCTCACATGATCTCTGC
711	MC_g61ind0988	F	21	59.77	47.62	MC04	CAGCCCGGTTCTCTAAAAACT	217
	MC_g61ind0988	R	20	60.39	55	MC04	CAGCAACGGAGGGTAGAGAA
712	MC_g61ind0989	F	20	59.64	40	MC04	ACCGGGATCAAAAAGGATTT	196
	MC_g61ind0989	R	21	60.5	42.86	MC04	GCTTTTGTTGGATTCACATGC
713	MC_g61ind0990	F	20	59.29	45	MC04	GAAAGAAAGGGTTGGAAGCA	188
	MC_g61ind0990	R	20	60.11	50	MC04	AATGAAGACCAAGGCACAGG
714	MC_g61ind0991	F	20	60.21	45	MC04	TCCCATTCTTGTGGTTGGTT	206
	MC_g61ind0991	R	20	59.98	50	MC04	TCATCACGTTCAAGCCTCTG
715	MC_g61ind0992	F	20	59.64	55	MC04	CGCTCCCACTTGCTAGTTCT	309
	MC_g61ind0992	R	20	60.38	40	MC04	TGTTGGCTGCATTCTCAAAA
716	MC_g61ind0993	F	20	60.3	45	MC04	ACCGATGGCCTATGATTCAA	213
	MC_g61ind0993	R	24	59.96	41.67	MC04	TCAAGAACCTCTCACTTTGTCAAG
717	MC_g61ind0994	F	21	59.37	47.62	MC04	CGATAGTAAAACAGCGGAGGA	209
	MC_g61ind0994	R	20	60.11	45	MC04	TGACGCCACCTAATCACAAA
718	MC_g61ind0996	F	20	60.12	45	MC04	TGATTGCCGTGTTCATCAGT	248
	MC_g61ind0996	R	20	59.72	50	MC04	GCAAAGGAACCAACGACTTC
719	MC_g61ind0997	F	20	58.85	40	MC04	GAATTGAAAATGGCAGAGCA	232
	MC_g61ind0997	R	20	61.03	45	MC04	CGATCTTTGCCATTCGTTGT
720	MC_g61ind0998	F	22	58.34	40.91	MC04	CAATGAAACTTGTGAACGACAG	265
	MC_g61ind0998	R	20	60.07	50	MC04	TTTCCCAAGACGCCACTATC
721	MC_g61ind0999	F	20	59.93	50	MC04	TCCCATTTCTGAACCTACCG	235
	MC_g61ind0999	R	21	59.89	47.62	MC04	CTTCGACACATCACTCGTTGA
722	MC_g61ind1000	F	20	60.12	50	MC04	GTTCTGCCTTCGACCAACAT	181
	MC_g61ind1000	R	20	59.5	50	MC04	TATGTATGTGGGGGTGGTGA
723	MC_g61ind1001	F	20	60.22	50	MC04	AAGTTAAGCACGCTGCTCGT	179
	MC_g61ind1001	R	20	59.96	45	MC04	TTGGACTTGGGTGTGCATTA
724	MC_g61ind1002	F	21	59.84	47.62	MC04	CCTTGGGTTGGTCTAATGTCA	234
	MC_g61ind1002	R	21	58.67	42.86	MC04	GGCATCGATATGTTGCACTAA
725	MC_g61ind1003	F	22	59.82	45.45	MC04	TTTCATCCTTCTCTCCCTTCTG	267
	MC_g61ind1003	R	21	58.81	42.86	MC04	TCAGATCTAGCTTTTGCGTCA
726	MC_g61ind1004	F	20	57.63	45	MC04	CGAAATCGTACATTGACGTG	169
	MC_g61ind1004	R	20	60.19	55	MC04	CCGGACTGACTTGTGTTGTG
727	MC_g61ind1005	F	20	59.09	50	MC04	ACTTTTGGCTGCTCCTCACT	194
	MC_g61ind1005	R	20	59.03	45	MC04	AGGAAGAAATTTCGGTGTGG
728	MC_g61ind1006	F	20	60.07	45	MC04	CTGTTTCTGCGGATGGATTT	212
	MC_g61ind1006	R	23	58.9	43.48	MC04	GGGCATGTATCTTATCTTTGTCC
729	MC_g61ind1007	F	20	60.77	50	MC04	TTCGGACCTTGGAGCTTGTA	202
	MC_g61ind1007	R	20	59.41	50	MC04	TCCCACGTAATCTCCCACTT
730	MC_g61ind1009	F	20	60.22	55	MC04	AGCAGCCGACTTGTAGCTGT	200
	MC_g61ind1009	R	20	59.13	60	MC04	GGCAGGTTCGTCTCTCTCTC
731	MC_g61ind1010	F	20	60.14	55	MC05	GGGTAGCAGTGGTGCATTCT	205
	MC_g61ind1010	R	20	59.84	60	MC05	GTACACGGGGACCTCTACCA
732	MC_g61ind1011	F	20	59.89	50	MC05	AGCTGTGATTCCATCCATCC	214
	MC_g61ind1011	R	21	58.68	52.38	MC05	CCCTCTTCCTCTACTCCCATT
733	MC_g61ind1012	F	20	60.19	55	MC05	CTGGATATGGGGTGGAACAG	212
	MC_g61ind1012	R	20	60.59	50	MC05	TGGCCCTAACTCCAATCTCA
734	MC_g61ind1013	F	20	60.2	50	MC05	GCCTCCATCTTGGAACTCAA	220
	MC_g61ind1013	R	20	59.97	40	MC05	ACCAAAATTGCTTTCGGTTG
735	MC_g61ind1014	F	20	58.19	50	MC05	TCAGCCCCTAACCTAAAACC	212
	MC_g61ind1014	R	20	59.85	50	MC05	CACCCTTTCCAGCAAAAGAG
736	MC_g61ind1017	F	20	60.23	45	MC05	CGGCTTCGCAAGACATTTAT	253
	MC_g61ind1017	R	20	60.43	50	MC05	AGCAAGGCAGGTCACAAAAG
737	MC_g61ind1018	F	22	60.05	45.45	MC05	GCAATCTAGCACAAGGCTTCTT	255
	MC_g61ind1018	R	21	59.69	42.86	MC05	TTTGTAGGGTGGAGGGATTTT
738	MC_g61ind1019	F	22	60.2	45.45	MC05	GCACAAACAATACACACCCAAC	221
	MC_g61ind1019	R	20	60.11	45	MC05	AAAGAACGGAAAGCCATGTG
739	MC_g61ind1020	F	20	60.15	50	MC05	GGTCCATCTTAAGGCCCAAT	288
	MC_g61ind1020	R	21	59.44	47.62	MC05	CATCGAGACCCCTATTTGTTG
740	MC_g61ind1021	F	20	59.98	45	MC05	TCACAACCAACAACCTCCAA	195
	MC_g61ind1021	R	22	60.32	45.45	MC05	GGCCATATTTTGTACCACATCC
741	MC_g61ind1022	F	20	59.99	40	MC05	CAGCGTTCAGATTGCAAAAA	210
	MC_g61ind1022	R	20	59.57	40	MC05	GAAATGTGCGCCACATAAAA
742	MC_g61ind1023	F	20	59.51	50	MC05	TTAAGCTTGCTCTGCGACTG	223
	MC_g61ind1023	R	21	59.14	57.14	MC05	CCCATCGTGAGAGAGAGAGAG
743	MC_g61ind1024	F	21	59.88	47.62	MC05	AAGATTGGGTCACTGTGGTTG	254
	MC_g61ind1024	R	20	60.69	50	MC05	TGAACTTTGAGGGTGGTGCT
744	MC_g61ind1025	F	20	59.84	45	MC05	AACCAAAACCTCCGTTTCCT	200
	MC_g61ind1025	R	20	60.37	55	MC05	CTTCCTATCCCGTGTGTTGG
745	MC_g61ind1026	F	21	59	52.38	MC05	GGCCAAACTGAGCTAAGTCAC	229
	MC_g61ind1026	R	21	59.83	42.86	MC05	TTGGAAAGATACTCGCCAAGA
746	MC_g61ind1027	F	20	60.34	50	MC05	GGTGTCGGGTCCTTTTTCTT	240
	MC_g61ind1027	R	20	59.83	50	MC05	ATTCCGTGGTCCAGTTTCAC
747	MC_g61ind1028	F	20	59.53	45	MC05	CTCATCAATGCCGACACATT	194
	MC_g61ind1028	R	20	60.26	50	MC05	GCCTCTCATTGTCGTTCGTT
748	MC_g61ind1029	F	21	59.89	52.38	MC05	CGAAACATGTCGGTAGCTCTC	206
	MC_g61ind1029	R	20	60.6	55	MC05	GGCTATGGAGGAAGCCAGTT
749	MC_g61ind1030	F	20	59.7	55	MC05	CCTGTTCTCGTCTGGTTTCC	226
	MC_g61ind1030	R	20	60.68	55	MC05	CAAGCGGGACCTACACAAAG
750	MC_g61ind1031	F	23	58.77	43.48	MC05	CGGAGAAAAACACTAGAGAAAGC	187
	MC_g61ind1031	R	21	59.68	52.38	MC05	AGGGATGGAGCTAAGGAGATG
751	MC_g61ind1032	F	20	60.21	45	MC05	AAGACAATCCAACCCAACCA	195
	MC_g61ind1032	R	20	59.42	45	MC05	TTGTCGCTCGGACTAATTGA
752	MC_g61ind1033	F	20	59.75	45	MC05	TATTTATTGCCCCTCCATCG	200
	MC_g61ind1033	R	21	59.33	47.62	MC05	TTCGAGTTGGCTATTGAGGTC
753	MC_g61ind1035	F	20	58.9	45	MC05	GGCATTTAGGATTCCCGTTA	167
	MC_g61ind1035	R	25	59.9	40	MC05	GCAAGTCTACTTGATTAGCACACAA
754	MC_g61ind1036	F	20	60.39	45	MC05	TCGGACAATGAGAACTGCAA	223
	MC_g61ind1036	R	22	60.03	45.45	MC05	AAGGACCAACTACCAAGAACGA
755	MC_g61ind1037	F	20	59.03	50	MC05	AGCAGGCAGGATTTCCTCTA	268
	MC_g61ind1037	R	20	59.19	50	MC05	AGGTGGAGGTGTTCAAAAGC
756	MC_g61ind1038	F	20	59.69	45	MC05	TGCATGGTTTTCAAGTCCAG	188
	MC_g61ind1038	R	21	59.16	42.86	MC05	GATTTTCGAAGTCTGGGTTCA
757	MC_g61ind1039	F	20	59.7	55	MC05	GCCTCTTCCTTGACCAACAC	225
	MC_g61ind1039	R	20	59.65	45	MC05	GTTGATGGGAACGGCATATT
758	MC_g61ind1040	F	21	58.89	52.38	MC05	CAGCATCCACTCCACTCTACA	203
	MC_g61ind1040	R	21	60.38	47.62	MC05	TGGCCTGAGATCTTCAGTTTG
759	MC_g61ind1041	F	20	58.5	40	MC05	AATTTTGCAGACCAGCTTCA	207
	MC_g61ind1041	R	20	60.74	50	MC05	GCGGCGATGAAGAAATGTAG
760	MC_g61ind1043	F	20	59.43	60	MC05	CGTGGGGGTCGTCTATACTC	266
	MC_g61ind1043	R	22	60.51	40.91	MC05	CTGGCTGCATAAATGTCAAATG
761	MC_g61ind1044	F	20	60.12	45	MC05	ACGATGACGATGACGACAAA	251
	MC_g61ind1044	R	20	60.03	50	MC05	AGGCTCCCTTGGGATAAAGA
762	MC_g61ind1045	F	20	61.21	55	MC05	GCCGATCAAGACACGGACTA	108
	MC_g61ind1045	R	20	60.07	45	MC05	CTTTCACGATGGCTCCAAAT
763	MC_g61ind1046	F	20	59.84	45	MC05	TGCTCAATCCAAACAACGAG	193
	MC_g61ind1046	R	21	59.82	47.62	MC05	AGCTTTTCTGCTTCACACAGC
764	MC_g61ind1047	F	20	57.38	40	MC05	CGAACATCGAAAGTATGCAA	341
	MC_g61ind1047	R	20	59.95	50	MC05	TGCCTCTCTTGGATCTCGTT
765	MC_g61ind1048	F	20	59.51	50	MC05	GCGAGAAGAAGGATTGAGGA	235
	MC_g61ind1048	R	20	60.34	40	MC05	TCCAACCAAGCCAAAACAAT
766	MC_g61ind1049	F	24	59.91	41.67	MC05	CTGACCAAGAGATTATGAGCTTGA	483
	MC_g61ind1049	R	22	60.34	45.45	MC05	CGAGCACAGTTAAAGTGGTTCA
767	MC_g61ind1050	F	20	59.04	50	MC05	CAGGGAAACAAGAACCACCT	211
	MC_g61ind1050	R	20	59.96	50	MC05	CCCCGAAAGGTGAAGTACAA
768	MC_g61ind1051	F	20	57.78	40	MC05	TGGTTCATGAATTGTGTTGG	303
	MC_g61ind1051	R	20	58.2	40	MC05	ATGTGTCTGCTTTTCCCAAA
769	MC_g61ind1052	F	20	59.57	45	MC05	TTCTGCGAACAGGAACTGAA	215
	MC_g61ind1052	R	20	59.43	45	MC05	AAGGGGCATGCCAATTACTA
770	MC_g61ind1054	F	20	59.8	45	MC05	AGGATGCCAACAATTTCCAC	275
	MC_g61ind1054	R	20	58.67	45	MC05	GCTCCATGCAATTGAGTCAT
771	MC_g61ind1055	F	20	59.63	50	MC05	TCGTCATCAGTCATCCCTTG	217
	MC_g61ind1055	R	20	59.57	40	MC05	TCGCATCAAAAACCAAACAC
772	MC_g61ind1057	F	20	59.74	40	MC05	AAAATTGCGTGCAATCACTG	213
	MC_g61ind1057	R	20	60.17	45	MC05	CGATCCCAATGTTCAAAACC
773	MC_g61ind1059	F	20	60.19	55	MC05	ATGGGGTCGTACTCCTTTCC	259
	MC_g61ind1059	R	23	59.99	43.48	MC05	GGAGACCATAACATAACCAACCA
774	MC_g61ind1060	F	20	60.96	50	MC05	CCCCAAACTCCCACGTTATT	234
	MC_g61ind1060	R	20	60.06	55	MC05	ACTCCTCACCAGCAGCAGTT
775	MC_g61ind1061	F	20	60.09	45	MC05	TTTGAATCACGAGTGGGTGA	358
	MC_g61ind1061	R	20	58.68	40	MC05	TCAACACATGTTTGCTTCCA
776	MC_g61ind1062	F	20	60.05	55	MC05	TGACCTCACCATCCTCTTCC	219
	MC_g61ind1062	R	20	59.4	40	MC05	TTTCAGAGTCGCCAATTTCA
777	MC_g61ind1063	F	20	59.98	55	MC05	CTGACAAGGGAAAGCCTCAG	362
	MC_g61ind1063	R	20	57.78	40	MC05	CCAAATTAAGGGTTGGGATT
778	MC_g61ind1065	F	21	59.83	42.86	MC05	TCCTCGAAACGATAAACGAGA	190
	MC_g61ind1065	R	21	59.88	42.86	MC05	GCGTGAAACTGATTTTGCTTC
779	MC_g61ind1066	F	19	59.72	42.11	MC05	TGATTTGCCCACCAATCAT	181
	MC_g61ind1066	R	20	59.78	50	MC05	ATTCCTTGGATGGGTGTGAG
780	MC_g61ind1067	F	20	59.83	50	MC05	CCATGGCTTGTCTCTGTCAA	233
	MC_g61ind1067	R	20	60.35	50	MC05	GCTGAAAAGACGGCATCCTA
781	MC_g61ind1068	F	20	60.07	50	MC05	ATCCAACGGTCGAGATTCAG	189
	MC_g61ind1068	R	20	60.48	55	MC05	AGAGGGGGTGAGTTTGGAAG
782	MC_g61ind1069	F	23	60.3	47.83	MC05	CCAGTCTCTGTTCGAGTCAATTC	335
	MC_g61ind1069	R	20	59.55	55	MC05	CTGGTCCGGACACTCACATA
783	MC_g61ind1070	F	20	60.2	40	MC05	TTCATCACTGCCGAATCAAA	201
	MC_g61ind1070	R	21	59.8	42.86	MC05	GCAATATATGCAATGGCCCTA
784	MC_g61ind1071	F	20	60.44	55	MC05	CATGGAGATGGGCCAGATAG	202
	MC_g61ind1071	R	20	60.46	50	MC05	CGATATCCACGGAAAACGAG
785	MC_g61ind1074	F	22	59.92	45.45	MC05	GCTTAACTTGGTGAAGCTCGAT	243
	MC_g61ind1074	R	20	60.15	55	MC05	CCACTGACAACCGGAGTTCT
786	MC_g61ind1075	F	20	59.99	45	MC05	AGCTTGCCTCTTTTTGTCCA	198
	MC_g61ind1075	R	22	59.66	45.45	MC05	GGAAGTGTCGAACACCTTCTTT
787	MC_g61ind1076	F	21	59.45	47.62	MC05	TCCTCCCCAAAAGTTAGAACC	260
	MC_g61ind1076	R	20	60.75	55	MC05	AAGGGCTTGAAGGCTGGTAG
788	MC_g61ind1077	F	20	59.42	50	MC05	CGAGGGTAGTTTGGGAATTG	316
	MC_g61ind1077	R	20	61	50	MC05	AACCACGTCAAACCTTGTGC
789	MC_g61ind1078	F	20	60.06	45	MC05	ACACCGAACCATCCAATCAT	212
	MC_g61ind1078	R	20	58.06	40	MC05	TTCTTCCCCATTCTCATTCA
790	MC_g61ind1079	F	20	60.07	50	MC05	GAAGGGACGCATGTTAAGGA	311
	MC_g61ind1079	R	20	59.83	45	MC05	CCTCCACCCGTTAAACAAAA
791	MC_g61ind1080	F	20	60.47	45	MC05	CTTCCTTTTTGGCCATGTTG	185
	MC_g61ind1080	R	25	61.67	40	MC05	GGTGTACAATTACTTTGTTGCATGG
792	MC_g61ind1081	F	21	59.93	47.62	MC05	AGACCTGTCAAAACGAGCGTA	154
	MC_g61ind1081	R	21	59.62	47.62	MC05	CGTTGAATAAGTCCGAACCTG
793	MC_g61ind1082	F	23	59.9	43.48	MC05	TGCGAATGAATCTAGTCTTAGCC	211
	MC_g61ind1082	R	20	57.88	45	MC05	TGCTCATTTGTCCTCTCACA
794	MC_g61ind1083	F	20	59.82	50	MC05	ATTATCACCCACGGAACTGC	316
	MC_g61ind1083	R	20	58.92	50	MC05	TTACCACTCGTTGAGCCTTG
795	MC_g61ind1086	F	23	58.7	43.48	MC05	CAAATGAGAGAGGTTACCCCTTA	294
	MC_g61ind1086	R	20	59	40	MC05	AATGGGGGTTTGACCAATAA
796	MC_g61ind1087	F	22	59.68	40.91	MC05	TCGGTTAAGTTCGTACGTTTCA	268
	MC_g61ind1087	R	19	59.95	52.63	MC05	CCGTTGTCTGACCCCTTTT
797	MC_g61ind1088	F	20	59.84	55	MC05	CTCCAGCCTCAACTTGTTCC	218
	MC_g61ind1088	R	20	59.7	55	MC05	TGGATGTGCTGTCCTAGTGG
798	MC_g61ind1089	F	21	59.18	42.86	MC05	TGAAGTTGAAGCATGGGTACA	298
	MC_g61ind1089	R	21	59.76	47.62	MC05	TCTTGCACTGTCTCTCGTTCA
799	MC_g61ind1090	F	20	60.67	50	MC05	GCCACGTTATCCCCTTTTTC	200
	MC_g61ind1090	R	24	59.93	41.67	MC05	TGAGACCTATAACAACCACTGGAA
800	MC_g61ind1091	F	20	59.28	45	MC05	GCAAAGCATGGTCTTCATTG	218
	MC_g61ind1091	R	20	59.98	50	MC05	GGATGGGGACGGAGATTATT
801	MC_g61ind1093	F	20	59.98	50	MC05	TCCAAGAGCTATGCGGAACT	273
	MC_g61ind1093	R	20	58.92	40	MC05	CATTTTCACCCCTCGTTTTT
802	MC_g61ind1094	F	22	57.31	45.45	MC05	TTAGCAATCTCTCTCTCCACCT	196
	MC_g61ind1094	R	20	59.6	55	MC05	CTATGCCGTCTGAGGAGCTT
803	MC_g61ind1095	F	25	58.87	40	MC05	GTCTAGGGAAAGTTAAAATGACAGC	181
	MC_g61ind1095	R	21	58.91	42.86	MC05	CAGAATCAGCCAAAGTTCACA
804	MC_g61ind1097	F	20	59.97	45	MC05	TCTTTGGCACACACCATCAT	197
	MC_g61ind1097	R	20	60.25	40	MC05	AATCGCATGCAGCAAATACA
805	MC_g61ind1100	F	21	59.85	42.86	MC05	TCAACCCGTAATTATCGCAAC	213
	MC_g61ind1100	R	20	59.91	55	MC05	CGGTGTTAGGTGTTGTGTGG
806	MC_g61ind1102	F	20	59.44	40	MC05	TTTCGCCTCACAAAAGTGAA	179
	MC_g61ind1102	R	20	60.05	50	MC05	CCCCTCTGGGGTTTGTATTT
807	MC_g61ind1103	F	20	59.77	50	MC05	AAACACGTGGGCTTGAGAGT	200
	MC_g61ind1103	R	21	60.13	47.62	MC05	CCAAGATGTCGTGACTTCGAT
808	MC_g61ind1105	F	20	60.5	45	MC05	TCTGACGTAAAACGGCCAAT	179
	MC_g61ind1105	R	20	60.02	45	MC05	GGCGTGGAGTTTTGTTTTGT
809	MC_g61ind1106	F	20	59.58	40	MC05	TGCTTTTTGGCTCTTGTGAA	276
	MC_g61ind1106	R	22	57.41	40.91	MC05	CTTGGTTTAACAATGGCTACCT
810	MC_g61ind1107	F	20	59.05	50	MC05	ATTGTCAGGTAAGGCCAAGG	201
	MC_g61ind1107	R	20	60.31	55	MC05	ACGTGAGAGCCACTTCCAAC
811	MC_g61ind1108	F	22	59.61	40.91	MC05	GGTGGAAGGCTTATTGAAGAAA	337
	MC_g61ind1108	R	20	59.06	50	MC05	GCTCGGGGTATTGAACAACT
812	MC_g61ind1110	F	21	58.88	42.86	MC05	GCCAAAAAGTGCACACTGTAA	209
	MC_g61ind1110	R	20	58.82	45	MC05	TGGACCTGGTTCACCATTTA
813	MC_g61ind1112	F	20	61.09	50	MC05	CCTTCCCACCGTTAATTCGT	269
	MC_g61ind1112	R	21	59.81	52.38	MC05	TCAGCTTACGTACACCCGACT
814	MC_g61ind1113	F	20	59.06	50	MC05	TGTGGCCACTAACACAGGTT	178
	MC_g61ind1113	R	20	59.04	45	MC05	CGTTCGACAAAATACCATGC
815	MC_g61ind1114	F	20	60.31	45	MC05	AGCACACCAACATGCTGAAA	300
	MC_g61ind1114	R	21	58.85	47.62	MC05	GGACCAAATAGCAGAACAAGC
816	MC_g61ind1115	F	20	58.08	45	MC05	CAAAACCCAGAGCTCAGAAA	263
	MC_g61ind1115	R	25	61.1	40	MC05	GTGTGTTTGAATTCCTATCTTCACG
817	MC_g61ind1116	F	20	60.67	40	MC05	CCCGCCACATAAAAATTCAA	240
	MC_g61ind1116	R	22	57.66	40.91	MC05	GTTGCTCACTTTGTCTCCTTTT
818	MC_g61ind1117	F	20	59.76	45	MC05	CTTGGTTCCCCATCGATTTA	234
	MC_g61ind1117	R	20	59.81	45	MC05	TCATTCACGTGGTGACCATT
819	MC_g61ind1119	F	20	59.65	45	MC05	TTGGCAATGGCAGAGATATG	198
	MC_g61ind1119	R	20	60.08	40	MC05	AATTCGAACAGCCAAATTGC
820	MC_g61ind1122	F	22	59.17	40.91	MC05	TTTCTCAATTGGGTGATCTGAG	192
	MC_g61ind1122	R	20	59.77	45	MC05	CACGACAAAGGTAACGCAAA
821	MC_g61ind1124	F	22	58.63	45.45	MC05	CCAATCACTTCCAAACGTACTC	327
	MC_g61ind1124	R	20	59.32	45	MC05	CGCAAGAAAAATGTCACAGG
822	MC_g61ind1126	F	20	59.72	45	MC05	CCCAACGGTCATTTACGTTT	200
	MC_g61ind1126	R	20	59.34	40	MC05	TTTTACTCGGTTGCGTTCAA
823	MC_g61ind1127	F	21	59.06	42.86	MC05	TGAAAAGTCGCAGTGAGAATG	130
	MC_g61ind1127	R	20	60.08	45	MC05	GCAAGAGGCATGGATGTTTT
824	MC_g61ind1128	F	20	60.01	45	MC05	GAATGAGAAATCCCCAAGCA	202
	MC_g61ind1128	R	20	59.88	50	MC05	AGGGGCAAACTTCAGCACTA
825	MC_g61ind1129	F	20	60.19	45	MC05	TGCCTACCCAATCCAACAAT	202
	MC_g61ind1129	R	19	59.88	47.37	MC05	TGGTGTCCAAATCCAGGAA
826	MC_g61ind1130	F	22	60.04	40.91	MC05	CATTTCACATGACTTTGCCAGT	278
	MC_g61ind1130	R	21	59.97	42.86	MC05	TGAAAAGGCTAATGCTCTGGA
827	MC_g61ind1131	F	22	59.27	40.91	MC05	CCAGATAAACAAAGCACTGGAA	219
	MC_g61ind1131	R	20	60.2	55	MC05	CCATCATCACCGGTACCTTC
828	MC_g61ind1133	F	20	59.17	45	MC05	GCCGCCCATCTTAAGAATTA	317
	MC_g61ind1133	R	24	60.16	41.67	MC05	TCTTGGACTATTCTTCACACTCCA
829	MC_g61ind1134	F	20	59.6	40	MC05	TTCCATAATTTGGGGCATTC	182
	MC_g61ind1134	R	20	60.19	50	MC05	CGCTCCTTATGCAAGGGATA
830	MC_g61ind1136	F	20	60.42	45	MC05	CTGCTCCGTTTTGCAACTTT	209
	MC_g61ind1136	R	20	59.32	40	MC05	ACAACAAGCAAAGCCATTCA
831	MC_g61ind1137	F	20	60.02	50	MC05	GCTTGACTGCAAGTGCCATA	200
	MC_g61ind1137	R	21	58.44	57.14	MC05	GAGCCCTCTAGTCTCAGCTTG
832	MC_g61ind1138	F	23	60.05	47.83	MC05	GAGAGTTGTGTGGGTTTATCTGC	217
	MC_g61ind1138	R	20	58.03	45	MC05	ACCCACACTTGAGGTTTGAA
833	MC_g61ind1139	F	25	61.22	40	MC05	CTCAGTAAAAACCTCATCAACATGC	309
	MC_g61ind1139	R	20	59.13	45	MC05	GGGAAAATCAACTGCGAGAT
834	MC_g61ind1140	F	20	60.42	45	MC05	TAATTCACGGGCCGATAAGA	293
	MC_g61ind1140	R	22	57.1	40.91	MC05	TTTTGTCACTAGCCCCTAATCT
835	MC_g61ind1141	F	20	59.84	55	MC05	GGGTTTGAGGTGCTTCTGAG	209
	MC_g61ind1141	R	20	60.12	50	MC05	CATGGTACGCGGCTTAATCT
836	MC_g61ind1142	F	20	59.59	50	MC05	TGTAGCCTGGAACAGCTTGA	192
	MC_g61ind1142	R	20	60.23	40	MC05	TGAAGGTGAATTTGCAACGA
837	MC_g61ind1145	F	20	59.71	45	MC05	TGCTTCCTTCACAACCCTTT	208
	MC_g61ind1145	R	20	60.16	45	MC05	CCCAACAAATCAATCCAAGG
838	MC_g61ind1146	F	20	59.57	45	MC05	TCTGCATCGTTTTAGCCTCA	221
	MC_g61ind1146	R	20	59.83	40	MC05	CGGTTTCGCCAAAATGTTAT
839	MC_g61ind1147	F	20	58.24	45	MC05	GCTGAACCGTAAATGAATGC	203
	MC_g61ind1147	R	22	58.16	40.91	MC05	GGGATGAATGTTGGATTGTAAC
840	MC_g61ind1148	F	24	59.83	41.67	MC05	TGGTCAAATGCTAGTGTCTTTCTC	189
	MC_g61ind1148	R	24	59.62	41.67	MC05	CTTGTCTCCTTGACGTTAACACAT
841	MC_g61ind1150	F	20	60.81	50	MC05	AATCCGGTTATGTGGGAACC	200
	MC_g61ind1150	R	20	59.42	60	MC05	GTGTAACTGGAGGGGAGTGG
842	MC_g61ind1151	F	20	59.72	60	MC05	GCCTTGTGGAGTGGAGTAGG	251
	MC_g61ind1151	R	21	60	52.38	MC05	CCTTCTTCTCCAGCTTGACCT
843	MC_g61ind1153	F	20	59.73	60	MC05	CTCGAGGTCAGCTCTCAGGT	201
	MC_g61ind1153	R	20	60.09	50	MC05	CGACCTTAGGGTTCGCATAA
844	MC_g61ind1157	F	20	60.11	50	MC05	CCTCACATTGCAGGGAGTTT	184
	MC_g61ind1157	R	20	59.93	50	MC05	GGCAGGAGGTGTATTTTCCA
845	MC_g61ind1159	F	20	60.25	45	MC05	CTCAAAGCTGGGCACAAAAT	204
	MC_g61ind1159	R	20	59.29	50	MC05	TGGTGTTGCTCCCTCTAACA
846	MC_g61ind1163	F	20	60.02	55	MC05	GCACACTCCCTTCGCTTTAG	195
	MC_g61ind1163	R	20	59.77	45	MC05	GGAATTGTCCAACCAGGAAA
847	MC_g61ind1164	F	20	59.73	60	MC05	GTGACCGGGAGCTAGAACAC	318
	MC_g61ind1164	R	20	58.62	40	MC05	TCATGGACTCAAATTGCACA
848	MC_g61ind1166	F	21	59.92	42.86	MC05	TCTCAATTCCCTTTCATGGTG	175
	MC_g61ind1166	R	21	59.2	47.62	MC05	GACAGTTGCTTGTGAACATGG
849	MC_g61ind1167	F	20	59.92	50	MC05	TTGAGAGAAAGGAGGGACGA	178
	MC_g61ind1167	R	20	58.33	40	MC05	TTGACATCACCCATATGCAA
850	MC_g61ind1168	F	20	60.37	45	MC05	TCTGCCATCTGCATTAACGA	229
	MC_g61ind1168	R	20	58.15	40	MC05	AAATAAGTCGGCCACACAAA
851	MC_g61ind1176	F	20	59.51	45	MC05	ACCATTTCCCATTTGGTGAC	226
	MC_g61ind1176	R	20	60.32	55	MC05	CCCGATTTCTAGTCCCCAGT
852	MC_g61ind1177	F	21	58.11	47.62	MC05	TGTCCCTAAACTTTGGGTAGG	256
	MC_g61ind1177	R	21	58.96	42.86	MC05	CTCTTTTGCAGTTCACAACCA
853	MC_g61ind1179	F	20	59.38	45	MC05	TGGGAAGTTGATGGGACTTT	350
	MC_g61ind1179	R	22	59.04	50	MC05	GCACTATACGTGGTGGGTAGAA
854	MC_g61ind1181	F	22	59.63	45.45	MC05	TTCTGACACCTAAGGTTGGACA	332
	MC_g61ind1181	R	21	58.96	42.86	MC05	CAATTGTCACATAACGGCAAC
855	MC_g61ind1182	F	20	59.69	45	MC05	CCGACATTCACGAAGTTGAA	324
	MC_g61ind1182	R	20	60.73	50	MC05	TAATCGAGCACCCTTGCCTA
856	MC_g61ind1183	F	20	57.7	40	MC05	GTATGGATCGGAAAAGCAAA	203
	MC_g61ind1183	R	21	59.89	47.62	MC05	TGCCACACAAATGAGACTGAG
857	MC_g61ind1184	F	20	60.31	60	MC05	GCGCCTAAGCTCTCACACTC	201
	MC_g61ind1184	R	20	60.24	55	MC05	CTGCTCGCTCTTCTTCCATC
858	MC_g61ind1185	F	20	60.54	40	MC05	AAACGCAAAGCAACCAACAT	177
	MC_g61ind1185	R	20	60.07	45	MC05	GCAGTGGGAAATGGCTTAAA
859	MC_g61ind1186	F	20	59.56	40	MC05	CGACGTCACCAATTTTTCAA	177
	MC_g61ind1186	R	18	60.88	44.44	MC05	AATGCATGGTTGGGCAAA
860	MC_g61ind1189	F	24	59.36	41.67	MC05	GGTACGTAGTCCCAAATTTCTTTC	188
	MC_g61ind1189	R	20	59.62	45	MC05	AGTTGGTTTGCACATTCACG
861	MC_g61ind1190	F	20	59.71	45	MC05	TTTGGGGCTTTCAGTGCTAT	182
	MC_g61ind1190	R	22	59.49	40.91	MC05	TGCAAGTGAGAAGAATTTCCAG
862	MC_g61ind1191	F	21	60	47.62	MC05	TTCAGTCAGCTCCAACTCGAT	193
	MC_g61ind1191	R	20	60.89	45	MC05	CGCACACCCAATCAAAATCT
863	MC_g61ind1193	F	20	59.85	45	MC05	AGTTCAAAGCCGAACAAGGA	196
	MC_g61ind1193	R	22	58.48	40.91	MC05	AGGAATGGCTCTAGACGTTTTT
864	MC_g61ind1194	F	25	60.31	40	MC05	GAGCTATTTTTAGTCCTTGCTGTCA	249
	MC_g61ind1194	R	20	59.85	55	MC05	GTAGGCCCTTGGTTGGTACA
865	MC_g61ind1195	F	20	59.9	40	MC05	CCAAAATTGCCCGAGATTTA	235
	MC_g61ind1195	R	21	59.94	42.86	MC05	TCAAGAAGAGGGAGAATGCAA
866	MC_g61ind1198	F	21	58.81	42.86	MC05	TGAAAAGTTGTCACGTGGAAG	215
	MC_g61ind1198	R	21	59.87	42.86	MC05	TCTCCGATTCTTTGCAACACT
867	MC_g61ind1199	F	20	59.05	50	MC05	CAAACCATGGGCTAACTGTG	232
	MC_g61ind1199	R	20	60.25	45	MC05	TGGTGGGGTTCAGTGTTTTT
868	MC_g61ind1200	F	20	58.68	45	MC05	AGCTGTTGAGCTATGGCAAA	383
	MC_g61ind1200	R	21	60.38	47.62	MC05	TGTGTGAGGGAGTGGATTCAT
869	MC_g61ind1201	F	20	60.54	40	MC05	CATGCCCCCACAAAATTAAA	231
	MC_g61ind1201	R	20	60.73	50	MC05	TCATCAGAAGACGGGCCTTA
870	MC_g61ind1203	F	20	60.69	55	MC05	GCTAGTGGTTGGGTGCTTTG	213
	MC_g61ind1203	R	20	59.84	50	MC05	GGAGGGGGTGATGGATATTT
871	MC_g61ind1205	F	20	60.63	55	MC05	GAGGTCAGCCCTTTCCTGTT	199
	MC_g61ind1205	R	20	59.83	50	MC05	ATCTGGACCAACAACCGAAC
872	MC_g61ind1206	F	20	60.26	55	MC05	CCGACGAGAGAAGATGGTGT	214
	MC_g61ind1206	R	20	60.46	55	MC05	ATGTAGGAGGGGCAAAGAGG
873	MC_g61ind1209	F	20	59.85	50	MC05	TGGGAGATGATAAGGGATGC	200
	MC_g61ind1209	R	20	59.24	55	MC05	TTAGCCCTCTCATGGGTCTC
874	MC_g61ind1210	F	20	60.42	50	MC05	CGTGCCGCTAGTGCTTAAAT	202
	MC_g61ind1210	R	20	59.71	55	MC05	GCACTCTCCGCTCTCTCAAT
875	MC_g61ind1211	F	20	57.17	40	MC05	TGACTTGATTCGGAGGATTT	382
	MC_g61ind1211	R	20	60.05	50	MC05	GCTTTTCCTTCCCTCCAAAC
876	MC_g61ind1212	F	20	59.46	45	MC05	TGCAAGACCAGCCAAACTAA	204
	MC_g61ind1212	R	20	59.35	45	MC05	CGTTGCAGAGGGAAAAAGTT
877	MC_g61ind1215	F	20	59.93	50	MC05	TCCCCCATTGTTTAGTGCTC	194
	MC_g61ind1215	R	20	60.02	50	MC05	GCGTTGCCTTTAGCTTGTTC
878	MC_g61ind1216	F	20	57.89	40	MC05	TTTCACCAATTCACCCACTT	297
	MC_g61ind1216	R	23	59.39	43.48	MC05	TCAGTTGAGTGAGTTTGATCGTC
879	MC_g61ind1217	F	21	60.12	47.62	MC05	AACCAACCTTGGGCTTAGAGA	152
	MC_g61ind1217	R	20	57.85	40	MC05	CATCCTAAATTCTCCGCAAA
880	MC_g61ind1218	F	22	60.57	40.91	MC05	CCACTTTGAAATAACCCGATTG	205
	MC_g61ind1218	R	22	58.38	40.91	MC05	CATCTAGGAACGGAACTTGAAA
881	MC_g61ind1219	F	20	60.18	50	MC05	TGCAGAGAAAGTTGGTGCTG	183
	MC_g61ind1219	R	20	59.97	45	MC05	CCAAGTGGCTTTTTGGTCAT
882	MC_g61ind1220	F	20	58.48	45	MC05	GAAGGATCGTTTTTGGTTCC	220
	MC_g61ind1220	R	20	60.12	45	MC05	CGCGGTTAGTTTTTCGGTAA
883	MC_g61ind1221	F	20	59.93	50	MC05	GGGAAGTGATAAGGCAACCA	214
	MC_g61ind1221	R	21	59.15	47.62	MC05	TTTCCTCTCACTCCTTCGAGA
884	MC_g61ind1223	F	20	59.38	45	MC05	ACCCAACTTTCCAAGGATGA	209
	MC_g61ind1223	R	20	60.59	45	MC05	GCAAAGGGGAAGCAACTTTT
885	MC_g61ind1224	F	20	59.02	45	MC05	CAGCCACAATTTTTGGACAC	159
	MC_g61ind1224	R	20	59.83	50	MC05	TGAGCACCATGTTTCAGGAG
886	MC_g61ind1225	F	20	59.31	50	MC05	TTCGTCAACAGTGACCGACT	388
	MC_g61ind1225	R	22	58.02	40.91	MC05	TCCTATCAACCTCATCATCACA
887	MC_g61ind1226	F	20	60.16	40	MC05	CCAAATTGGGAATGAAAACG	210
	MC_g61ind1226	R	20	59.78	40	MC05	TGACATGCAACATGGGAAAT
888	MC_g61ind1227	F	20	58.72	45	MC05	CGCTGGATCAGTTTGGATTA	346
	MC_g61ind1227	R	20	60.15	40	MC05	AAATTATGCCCCATTCGTGA
889	MC_g61ind1228	F	20	60.07	55	MC05	CCAGAGATGACGTGGAGGAT	204
	MC_g61ind1228	R	20	58.47	45	MC05	CCAAATTGGTCGGTCAGTTA
890	MC_g61ind1229	F	22	59.73	45.45	MC05	TTTCACTCCTGTATCCGACTCA	334
	MC_g61ind1229	R	21	60.15	52.38	MC05	GGTCTGATCGTGTAGCCGTAA
891	MC_g61ind1230	F	20	58.96	50	MC05	AGAGGTGCCTCGCATAAGTT	231
	MC_g61ind1230	R	20	57.49	40	MC05	TTTTGCGTGTTAGCCCTTAT
892	MC_g61ind1232	F	20	59.71	50	MC05	GGTGAAAGGGAAGCAACAAG	199
	MC_g61ind1232	R	20	59.98	45	MC05	GTGTTGGCGAAAAAGGTGAT
893	MC_g61ind1233	F	20	59.98	60	MC05	GGCTTACTCCCTCTGCCTCT	198
	MC_g61ind1233	R	20	60.57	60	MC05	CCGACCCGACAGAGTTACAC
894	MC_g61ind1234	F	21	59	47.62	MC05	TCCCTCTCCACTTTCTTCTGA	224
	MC_g61ind1234	R	20	59.52	60	MC05	GCCCCCTCTTTCTCTCTCTC
895	MC_g61ind1235	F	20	59.95	55	MC05	GGGCTGCAGATGCTATTCTC	299
	MC_g61ind1235	R	20	59.31	50	MC05	TCACTTGTGAGTCGGTCGTT
896	MC_g61ind1236	F	20	60.28	50	MC05	ATCCCCATTTAGCCTCCTTG	194
	MC_g61ind1236	R	21	59.79	52.38	MC05	CGAGGTACAAACAAGCTGACC
897	MC_g61ind1237	F	20	59.46	45	MC05	CGCTCGGCTGATTTTCTAAT	242
	MC_g61ind1237	R	20	60.17	50	MC05	GAAGGAGGGGTTTGTCCAAT
898	MC_g61ind1238	F	20	60.31	40	MC05	ACCCCATCATTTCAAAAGCA	269
	MC_g61ind1238	R	20	59.29	45	MC05	TCCTTTCTTTCTGGGTTTGC
899	MC_g61ind1239	F	21	57.54	42.86	MC05	AACCATCTCGAGGTTATTGGT	265
	MC_g61ind1239	R	22	59.06	45.45	MC05	TGAAGGTTAGATCCTCCTCCAT
900	MC_g61ind1240	F	21	60.12	47.62	MC05	AAACGGTATAGGAACGGTTGG	199
	MC_g61ind1240	R	20	59.98	45	MC05	TCAACTGGACACCAACCAAA
901	MC_g61ind1242	F	20	59.62	50	MC05	TATTGGAACCGGGAGAGAGA	221
	MC_g61ind1242	R	20	59.13	50	MC05	TCTCTTGGGCCCATTAACTC
902	MC_g61ind1244	F	20	60.83	60	MC05	GCATAGACGCACCCAGACTC	204
	MC_g61ind1244	R	20	59.11	40	MC05	TGACCCATTTTGCGATCTAA
903	MC_g61ind1245	F	20	59.8	45	MC05	ATTGTTCCCAAATGGCTGAC	200
	MC_g61ind1245	R	20	58.47	40	MC05	TTCCTCTTCTTTTTGCACCA
904	MC_g61ind1246	F	20	60.49	45	MC05	GGCCTGTTGCAATTTTGTTC	221
	MC_g61ind1246	R	20	59.82	40	MC05	GCTCAATGTGCGAAAATGAA
905	MC_g61ind1247	F	20	57.18	40	MC05	TTTTACGCCCATCCCTATAA	226
	MC_g61ind1247	R	21	59.98	42.86	MC05	GGTCAATTATGCCTTGCGTTA
906	MC_g61ind1248	F	20	59.17	50	MC05	GAGCCAAGAAGTTGTGAGCA	212
	MC_g61ind1248	R	20	59.37	55	MC05	TGGGTGAGGGAAGAAGAGAG
907	MC_g61ind1249	F	20	59.97	50	MC05	AGTTCCGTGTGGGAATGAAG	229
	MC_g61ind1249	R	20	57.1	40	MC05	CTTGAAAAGTCGGCTTTGAT
908	MC_g61ind1250	F	20	59.63	50	MC05	GAATCATCGAGGGCTTCAAC	195
	MC_g61ind1250	R	20	60.07	45	MC05	TTTATTTTGGGGCACTCTGC
909	MC_g61ind1251	F	20	59.5	45	MC05	GGGCTTTGATGATTTTCAGG	277
	MC_g61ind1251	R	20	59.93	40	MC05	TGGCCATTATTTTGTCACGA
910	MC_g61ind1252	F	20	60.39	40	MC05	TTGCAAAATGCTGCCACTAA	212
	MC_g61ind1252	R	20	61.15	45	MC05	GCCATTGCCAAACAAAGAGA
911	MC_g61ind1253	F	20	60.15	50	MC05	ATCGCAGAGCTATGCTCGTT	388
	MC_g61ind1253	R	21	59.81	42.86	MC05	AAACGTTGGTTTTGGTACGTG
912	MC_g61ind1254	F	20	59.77	50	MC05	ACCCACGTTTCAGCTGTCTT	205
	MC_g61ind1254	R	20	60.3	50	MC05	AAAACGACGGTGCTCTGTTC
913	MC_g61ind1255	F	21	59.61	52.38	MC05	CAACACTTGGTAGGGAGATGC	207
	MC_g61ind1255	R	20	61.06	50	MC05	TAAACGGGCCTAACCCAAAC
914	MC_g61ind1256	F	20	60.16	50	MC05	CAACGGCATGACTTGTGTTC	201
	MC_g61ind1256	R	21	60.12	42.86	MC05	TCGAAGAAAGTTCTGCAAGGA
915	MC_g61ind1257	F	20	60.48	50	MC05	ATAGCCACCTCATTCGACCA	193
	MC_g61ind1257	R	20	60.23	55	MC05	TGGCTTGAGGAGCTAGGAGA
916	MC_g61ind1258	F	20	60.15	55	MC05	GCAGAGCAGTGGCCTAAAAG	202
	MC_g61ind1258	R	20	60.55	50	MC05	GCAAATCAGGAGCAGCAACT
917	MC_g61ind1259	F	23	59.25	43.48	MC05	CACGACATTGAAGACCTATCAGA	208
	MC_g61ind1259	R	20	60.05	50	MC05	TGGTCCATATGTTGGGAGGT
918	MC_g61ind1262	F	22	60.4	40.91	MC05	TCGAACCCTGTTATGTCAACAA	246
	MC_g61ind1262	R	21	60.45	42.86	MC05	CCATCAATCATGGTCCAATGT
919	MC_g61ind1263	F	20	59.84	45	MC05	TCTGCTTTTTGGTGATGTCG	203
	MC_g61ind1263	R	20	60.46	45	MC05	TGGGAGCTCCAATCATTGTT
920	MC_g61ind1264	F	22	59.47	40.91	MC05	TGGGACAATGACTACCAAAGAA	202
	MC_g61ind1264	R	20	60.2	45	MC05	CAAACTGATTTGGGGTTTGG
921	MC_g61ind1265	F	20	60.63	50	MC05	CGGAAACCTCAACATTCTCG	239
	MC_g61ind1265	R	20	60.99	45	MC05	CCGCGTTATTCACCTTCAAA
922	MC_g61ind1267	F	20	60.04	50	MC05	GCTTCTGCTTCTGCTTGCTT	239
	MC_g61ind1267	R	20	60.65	55	MC05	CGAAACCCTATGCTCCACAG
923	MC_g61ind1269	F	22	58.56	40.91	MC05	CCACTTTAAAAAGCCTCTCACA	207
	MC_g61ind1269	R	20	58.5	45	MC05	ACTATCCCCACTCGGAAAAA
924	MC_g61ind1270	F	22	59.79	45.45	MC05	TGTGAGCTGTATTGTGATCGTG	191
	MC_g61ind1270	R	20	61.01	50	MC05	AACGGCAGCCTGTTCCTATT
925	MC_g61ind1273	F	20	60.2	50	MC05	GAACCAGGTGAGGGGTTTTT	253
	MC_g61ind1273	R	20	60	40	MC05	AAAAGAAAACCGCAAGCAGA
926	MC_g61ind1274	F	20	59.68	45	MC05	TTTCCTTCCAAGGCTAACCA	171
	MC_g61ind1274	R	20	60.23	45	MC05	GAAAGCGGTTTCACCTTTCA
927	MC_g61ind1275	F	20	59.84	55	MC05	GCCCCTGTTGAGAACTCTTG	251
	MC_g61ind1275	R	20	59.65	50	MC05	GCTCCCCATTCCTTCTTCTT
928	MC_g61ind1276	F	25	60.94	40	MC05	GATGTTGATGGATGAATTACGAGTC	197
	MC_g61ind1276	R	20	59.41	50	MC05	CATGTGAACCCGTGTAGGAA
929	MC_g61ind1277	F	20	60.46	40	MC05	TGCCGCATTTAACAAATCCT	163
	MC_g61ind1277	R	20	59.75	50	MC05	CGTTGTTGCAGGAGTGACAT
930	MC_g61ind1278	F	20	59.93	45	MC05	TTATGACCCGAAACCGAAAG	221
	MC_g61ind1278	R	20	59.05	40	MC05	TCGGAATGGACAGATTTTGA
931	MC_g61ind1279	F	20	60.12	50	MC05	CACCCAACCGTTAACCAAAC	221
	MC_g61ind1279	R	20	59.62	55	MC05	CTGCGCAGATGGTCACTTAG
932	MC_g61ind1280	F	21	60.06	42.86	MC05	CCCTTTAATTTCGGTGGGTAA	248
	MC_g61ind1280	R	20	60.46	45	MC05	ACATGGCATTTCTTCCTCCA
933	MC_g61ind1281	F	20	59.8	45	MC05	ACCGATGATCAAAACCGAAC	271
	MC_g61ind1281	R	20	59.29	45	MC05	ACTTGCGTCCTCAACAATGA
934	MC_g61ind1282	F	21	59.74	42.86	MC05	CATTTTAGTGCCCACATTGGT	253
	MC_g61ind1282	R	20	60.83	45	MC05	CCCCTTTGCGTGATCAATTA
935	MC_g61ind1283	F	20	59.62	45	MC05	ATGTGAACACAAGCCAAACG	165
	MC_g61ind1283	R	20	60.47	45	MC05	TAAATTCGATGGTCGCCACT
936	MC_g61ind1284	F	20	60.35	50	MC05	TGGTCCACCTCGCGTATATT	187
	MC_g61ind1284	R	20	60.43	55	MC05	AGATGGAGGGAACCGATAGC
937	MC_g61ind1285	F	20	58.47	40	MC05	TTTTCCAAGTTTCTCCAGCA	246
	MC_g61ind1285	R	20	60.09	50	MC05	TCCACAGTTCTCATCCACCA
938	MC_g61ind1287	F	20	60.03	45	MC06	TTGGGAAGATGCGGAAATAG	172
	MC_g61ind1287	R	21	59.31	47.62	MC06	CAGCAGACATGAACACGATTC
939	MC_g61ind1288	F	20	60.22	40	MC06	TTTTTGCCGTGGTATTGGTT	200
	MC_g61ind1288	R	25	59.96	44	MC06	TTCTCGTGTCACCTATAAACTAGGG
940	MC_g61ind1289	F	20	60.11	55	MC06	CCGGATCAGGACAAGTCAGT	217
	MC_g61ind1289	R	20	59.8	60	MC06	CAACCCTCCTCCCTCTCTCT
941	MC_g61ind1290	F	22	59.38	40.91	MC06	GACCACCTAGCCAATGATTTTT	189
	MC_g61ind1290	R	20	60.01	50	MC06	AGGCAACAGTTGGTGGAAAC
942	MC_g61ind1291	F	20	58.06	45	MC06	TGCTGCTTCAACCACTGTAA	229
	MC_g61ind1291	R	20	58.48	40	MC06	CCAATGCTGGTTCAAATTGT
943	MC_g61ind1292	F	20	59.72	50	MC06	AACAAAACCCCACTCACCAC	202
	MC_g61ind1292	R	20	59.99	55	MC06	AGCCACCCTGAGAGTGAGAA
944	MC_g61ind1293	F	22	60.13	40.91	MC06	GTGGCAAGGAGCTTAAATTTTG	345
	MC_g61ind1293	R	20	60.14	45	MC06	ATTCACGCATTGGTGCTACA
945	MC_g61ind1294	F	20	60.26	45	MC06	TCGGTCAACAAAGCGTGATA	224
	MC_g61ind1294	R	20	57.95	45	MC06	CAAATGCCGACTGAAGTTCT
946	MC_g61ind1295	F	20	58.12	50	MC06	GATTCAGATCCTTCCGACCT	261
	MC_g61ind1295	R	21	60.02	42.86	MC06	CAAATTGGTTTCAGGCACTGT
947	MC_g61ind1296	F	20	61.23	45	MC06	TACATGGGATTGCAGGGAAA	202
	MC_g61ind1296	R	20	60	50	MC06	GTGGATACAGTTCCGCGTTT
948	MC_g61ind1297	F	22	58.07	45.45	MC06	TCAGTGGGTGGATTATAGGAAG	203
	MC_g61ind1297	R	20	58.86	45	MC06	TCCAAATTCCCTCTCAGCTT
949	MC_g61ind1299	F	21	60.15	47.62	MC06	TTCTTACCGTTCAAGGACGTG	231
	MC_g61ind1299	R	20	58.83	45	MC06	CCTTCATTTTATGGGGGAGA
950	MC_g61ind1300	F	20	60.76	50	MC06	TGGGTCCACAAAATCAGGAC	205
	MC_g61ind1300	R	20	60.27	55	MC06	AGGCTTAGGCTGGACCAAGT
951	MC_g61ind1301	F	20	60.12	45	MC06	GTGCCCAAAAATGCTTCACT	193
	MC_g61ind1301	R	20	61.09	50	MC06	CATACCCGAAAACGGGAAGT
952	MC_g61ind1302	F	20	58.84	45	MC06	AACCCCCAATTTCATCTCTG	235
	MC_g61ind1302	R	20	60.09	55	MC06	TCAGAGGCTAGGGTTCGAGA
953	MC_g61ind1303	F	20	59.93	45	MC06	AGGCATTGGAGTGAAATTGG	205
	MC_g61ind1303	R	20	59.94	60	MC06	CCCACATGGCTCTCTCTCTC
954	MC_g61ind1304	F	20	60.84	45	MC06	GGCAACCAATCCATTTCTGA	251
	MC_g61ind1304	R	20	60.3	50	MC06	CCAATCCCCCAAAGTCTTCT
955	MC_g61ind1305	F	20	60.19	50	MC06	CCTGGGATTTGCCATGTAAC	185
	MC_g61ind1305	R	20	59.43	45	MC06	TCAGCCCAGTTGGGTATTTT
956	MC_g61ind1306	F	20	59.95	50	MC06	CACAATCCACAGGCATATCG	239
	MC_g61ind1306	R	20	59.69	45	MC06	TGCCTCCATCTGTTGTTTTG
957	MC_g61ind1307	F	22	60.11	40.91	MC06	TCTGATGTCTGGAAACGAATTG	183
	MC_g61ind1307	R	20	59.89	45	MC06	TAATTCCCTGGGCTGATTTG
958	MC_g61ind1308	F	20	60.28	50	MC06	TTTCTTTTGGGGGTCTAGGG	187
	MC_g61ind1308	R	20	60.87	45	MC06	GGCAATTGGTCAAACCAAGA
959	MC_g61ind1309	F	20	59.83	50	MC06	TCATGACAGGCCAAACTCTG	199
	MC_g61ind1309	R	20	59.89	50	MC06	TCACCTCTTGCTGCTGCTTA
960	MC_g61ind1310	F	20	60.16	40	MC06	GGGTTTGCATTTTCCCTTTT	226
	MC_g61ind1310	R	20	59.08	45	MC06	CGAATCGAATTGGACATGAG
961	MC_g61ind1311	F	20	59.91	55	MC06	CCTACCACCGGATCGAGATA	197
	MC_g61ind1311	R	21	59.95	42.86	MC06	CCAAATGAAGGCCATACAAGA
962	MC_g61ind1312	F	20	60.11	50	MC06	TCACCCCACTCATTGCTGTA	200
	MC_g61ind1312	R	19	62.27	52.63	MC06	CCCTCGCCCTGAATGAAAT
963	MC_g61ind1313	F	20	60.28	50	MC06	CCTCCCTACCCAAAAAGGAA	230
	MC_g61ind1313	R	20	60.21	50	MC06	GCAATTGTGGCCTCTCCTTA
964	MC_g61ind1315	F	20	60.49	40	MC06	TGAAGATCAGCGCAAAATCA	197
	MC_g61ind1315	R	20	60.1	45	MC06	TTAAGCGCCACATCATACCA
965	MC_g61ind1316	F	20	59.87	40	MC06	CCCATTTCGAATTGAAGGAA	215
	MC_g61ind1316	R	20	59.5	45	MC06	AACACGCTTTTCAAGGAAGC
966	MC_g61ind1317	F	21	60.35	42.86	MC06	GCAGAAGGTCAAAATGGGTTT	203
	MC_g61ind1317	R	21	59.92	52.38	MC06	GGGGAAATAGCATCAGAGTCC
967	MC_g61ind1318	F	20	60.64	50	MC06	GGTCCCTCCCTTTTTCCTTT	282
	MC_g61ind1318	R	20	59.9	50	MC06	TAAGCTTACGACCGCCTTGT
968	MC_g61ind1319	F	21	59.73	42.86	MC06	TTGCTAACCCACCTTCTCAAA	340
	MC_g61ind1319	R	22	60.61	45.45	MC06	TGGGATCAAGTAGGTGAACCAT
969	MC_g61ind1320	F	20	59.96	50	MC06	CCATGTCAATCGCATACGTC	203
	MC_g61ind1320	R	20	59.48	50	MC06	CGAACAGAGCAGTTGTTTGG
970	MC_g61ind1321	F	21	59.61	47.62	MC06	GGAAGGAGCTTATTCCACGTT	279
	MC_g61ind1321	R	20	59.42	45	MC06	TGCTATTGCCTGACTTTCCA
971	MC_g61ind1322	F	22	59.32	40.91	MC06	TCGAACTCACGATCTTTGAATC	372
	MC_g61ind1322	R	20	59.42	50	MC06	CCTCCACCGATAAACCTTTG
972	MC_g61ind1323	F	20	57.25	40	MC06	GAAATTAACCATGGGGAACA	206
	MC_g61ind1323	R	25	58.93	40	MC06	CTCCAACTTCAGTAAGAAGATTTCC
973	MC_g61ind1324	F	20	59.94	40	MC06	TTGGTTCGACATGACCAAAA	194
	MC_g61ind1324	R	22	58.96	40.91	MC06	AAGGTCTTGAATCATGTGGTTG
974	MC_g61ind1325	F	21	60.02	42.86	MC06	TGTGTTTGGCCTTTACTTTGG	245
	MC_g61ind1325	R	20	59.41	40	MC06	TCACGCCCATAATTTTCCTT
975	MC_g61ind1326	F	20	59.62	50	MC06	ATGGCAGAACACAGCAGCTA	175
	MC_g61ind1326	R	20	59.82	50	MC06	GGCACGATTTGTCCCACTAT
976	MC_g61ind1327	F	20	59.43	55	MC06	GTAGCCATTAGAGCCGGAGA	230
	MC_g61ind1327	R	21	59.47	42.86	MC06	TCAAACACAGAGCCAACTGAA
977	MC_g61ind1328	F	20	60.36	40	MC06	TGGGCAAACACAAAATGATG	219
	MC_g61ind1328	R	22	57.49	40.91	MC06	GGTTATTGGGTTGTTTAACTGG
978	MC_g61ind1329	F	20	60.39	60	MC06	GGTCACACATGACCCTAGCC	294
	MC_g61ind1329	R	20	59.22	40	MC06	TCCCTTTTTGACCCATCAAT
979	MC_g61ind1330	F	20	58.83	40	MC06	TGGCTTAAGCTTTTGGGATT	222
	MC_g61ind1330	R	20	59.15	45	MC06	TGGCCATTAGAAAAGGAAGG
980	MC_g61ind1331	F	20	59.16	40	MC06	TGTGCCTCCGTTGAAAATAA	273
	MC_g61ind1331	R	22	58.38	40.91	MC06	TCTTAAAACTCGGAAGATGGTG
981	MC_g61ind1332	F	21	59.15	42.86	MC06	AACATGCTTTTACCAGGTTGC	182
	MC_g61ind1332	R	22	60.01	40.91	MC06	CTTGTCCAAAGAAAAACCCAAG
982	MC_g61ind1333	F	20	58.98	40	MC06	TTGACGCAATAATCCCGATA	315
	MC_g61ind1333	R	20	60.31	55	MC06	AAGTGTGAAGTGGGCGTCTC
983	MC_g61ind1334	F	20	60.34	40	MC06	AAGGTTTGCACCATTTTCCA	237
	MC_g61ind1334	R	20	60.27	45	MC06	TAATTAGTCGCGTGGCAACA
984	MC_g61ind1335	F	20	59.4	40	MC06	TTCAGAAGCGACCATTTTCA	200
	MC_g61ind1335	R	20	59.85	55	MC06	TCCTGTCGCTCTCACTCTCA
985	MC_g61ind1336	F	22	59.51	40.91	MC06	TGAGTTGTTAATTGGCAGGGTA	227
	MC_g61ind1336	R	20	60.2	45	MC06	TGCACAACCAAACGAACACT
986	MC_g61ind1337	F	20	60.72	45	MC06	CCATTGAGATGGTGGCATTT	324
	MC_g61ind1337	R	20	60.39	45	MC06	TCTTCTCCCCCATCATCAAA
987	MC_g61ind1338	F	20	60.37	55	MC06	AGCCCTCTATGCTCCTTCGT	214
	MC_g61ind1338	R	20	59.9	50	MC06	CAGCCAAACCACTAGCACAA
988	MC_g61ind1339	F	20	59.68	45	MC06	CCCTGGAAGCAAAATTTGAG	204
	MC_g61ind1339	R	20	61.66	50	MC06	ATCCACCCATCAGCTGGAAT
989	MC_g61ind1340	F	20	60.66	55	MC06	GCTCAATGTGGTTGGGAGAG	201
	MC_g61ind1340	R	20	60.23	55	MC06	AGTACCGTCAAAGGGGTTCC
990	MC_g61ind1341	F	20	58.98	50	MC06	TGGGAAATTAGGAGGTGAGG	219
	MC_g61ind1341	R	20	60.8	60	MC06	CCTTACCCTTCCCCCTCTCT
991	MC_g61ind1342	F	22	59.48	45.45	MC06	CCAAGATTTTCTGCTTCTCCTC	217
	MC_g61ind1342	R	20	60.49	50	MC06	CCGGTAAGCTTCCACAAATG
992	MC_g61ind1344	F	21	60.1	47.62	MC06	TTCAACCCTGCTATGCTATGG	229
	MC_g61ind1344	R	20	59.79	50	MC06	ATCGGGTGAGTCATTGGTTC
993	MC_g61ind1345	F	20	59.95	50	MC06	CGAAGCTTTCCTCTCCAATG	190
	MC_g61ind1345	R	20	59.9	50	MC06	CCACGAAACGCAGAACAGTA
994	MC_g61ind1346	F	20	59.77	45	MC06	TCCATCGTCCCACATGTTTA	204
	MC_g61ind1346	R	20	59.54	55	MC06	GCCCCCTCCTCTTGTCTATT
995	MC_g61ind1347	F	20	61.29	40	MC06	TGCGCATGCATTCTCAAATA	171
	MC_g61ind1347	R	20	59.56	40	MC06	TGAAAAAGGGGGCACTAAAA
996	MC_g61ind1348	F	20	59.82	50	MC06	CCCCAACCTCAACTGGTAAA	219
	MC_g61ind1348	R	20	58.87	55	MC06	CTTGGAGGGGGTGACATAGT
997	MC_g61ind1349	F	22	59.5	45.45	MC06	CAGAGTATTATTGGCACGATGG	199
	MC_g61ind1349	R	20	60.15	45	MC06	GGTGCGGAGGGATTTATTTT
998	MC_g61ind1350	F	20	59.93	50	MC06	GGCTGGAGATTGGATTGTGT	191
	MC_g61ind1350	R	20	60.11	50	MC06	CACCCTTGTTCTCAGCCATT
999	MC_g61ind1351	F	20	59.55	45	MC06	ACCAAAACAATCCCACCAAC	192
	MC_g61ind1351	R	20	59.69	45	MC06	CTCAAAGCCACCATATGCAA
[truncated: 3,006 more rows]
